# Supplementary material for: Riemannian Geometry for Noise-Robust Covariance Network Analysis of Schizophrenia EEG: Geometric-Entropic Signatures of Dysconnectivity
Source: Entropy (Basel). 2026 Jun 8;28(6):644. doi: 10.3390/e28060644 (PMC13297899; doi:10.3390/e28060644)
Supplement: Supplementary file 1 [file entropy-28-00644-s001.zip]

Archive with 28 entries (25 files):
- Supplementary_Materials/
- Supplementary_Materials/Supplementary_Materials_entropy-4356966.pdf
- Supplementary_Materials/code/
- Supplementary_Materials/code/run_linear_coherence_benchmark.m
- Supplementary_Materials/code/run_rga_nca_analysis.m
- Supplementary_Materials/code/compute_riemann_hybrid_coupling.m
- Supplementary_Materials/code/reproduce_statistics.R
- Supplementary_Materials/code/Code_S4_eeg_like_covariance_simulation.R
- Supplementary_Materials/code/run_svm_classification.m
- Supplementary_Materials/Supplementary_Materials_entropy-4356966.tex
- Supplementary_Materials/data/
- Supplementary_Materials/data/euclidean_kernel_baseline_group_tests.csv
- Supplementary_Materials/data/Figure_S1_EEG_like_covariance_simulation.png
- Supplementary_Materials/data/Supplementary_EEG_like_subject_metrics.csv
- Supplementary_Materials/data/Supplementary_EEG_like_parameter_grid_summary.csv
- Supplementary_Materials/data/Figure_S1_EEG_like_covariance_simulation.pdf
- Supplementary_Materials/data/directional_granger_features.csv
- Supplementary_Materials/data/directional_granger_group_tests_fdr.csv
- Supplementary_Materials/data/linear_coherence_vs_rga_summary.csv
- Supplementary_Materials/data/aaar_t7t8_power_summary.csv
- Supplementary_Materials/data/Supplementary_EEG_like_monte_carlo_summary.csv
- Supplementary_Materials/data/Supplementary_EEG_like_roi_pair_recovery.csv
- Supplementary_Materials/data/rga_nca_roi_statistics_recomputed.csv
- Supplementary_Materials/data/rga_nca_roi_statistics.csv
- Supplementary_Materials/data/Supplementary_EEG_like_parameter_grid.csv
- Supplementary_Materials/data/Figure_S1_EEG_like_covariance_simulation.tiff
- Supplementary_Materials/data/rga_nca_subject_level_distances.csv
- Supplementary_Materials/data/Supplementary_Table_S7_EEG_like_summary.csv
