# Supplementary material for: Riemannian Geometry for Noise-Robust Covariance Network Analysis of Schizophrenia EEG: Geometric-Entropic Signatures of Dysconnectivity
Source: Entropy (Basel). 2026 Jun 8;28(6):644. doi: 10.3390/e28060644 (PMC13297899; doi:10.3390/e28060644)
Supplement: Supplementary file 1 [file entropy-28-00644-s001.zip › Supplementary_Materials/code/run_linear_coherence_benchmark.m]

function result_table = run_linear_coherence_benchmark(data_dir, output_dir)
%RUN_LINEAR_COHERENCE_BENCHMARK Recompute the magnitude-squared coherence baseline.
%
% Example:
%   run_linear_coherence_benchmark("/path/to/data_processed", "outputs")

    if nargin < 1 || strlength(data_dir) == 0
        data_dir = pwd;
    end
    if nargin < 2 || strlength(output_dir) == 0
        output_dir = fullfile(pwd, "outputs");
    end
    if ~exist(output_dir, "dir")
        mkdir(output_dir);
    end

    control_ids = [1:24, 59:66];
    sz_ids = [25:58, 67:81];
    target_pairs = {'T7_T8', 'P7_P8', 'P3_P4', 'F3_F4'};
    fs = 1000;

    rows = {};
    for subject_id = 1:81
        file_name = fullfile(data_dir, sprintf("%d_processed.mat", subject_id));
        if ~exist(file_name, "file")
            continue;
        end
        loaded = load(file_name, "subject_data");
        subject_data = loaded.subject_data;

        if ismember(subject_id, control_ids)
            group_label = "HC";
        elseif ismember(subject_id, sz_ids)
            group_label = "SZ";
        else
            group_label = "Unknown";
        end

        for p = 1:numel(target_pairs)
            pair = target_pairs{p};
            if ~isfield(subject_data, pair)
                continue;
            end
            data = subject_data.(pair);
            left = double(data(:, 1));
            right = double(data(:, 2));
            [cxy, f] = mscohere(left, right, hamming(250), 125, 500, fs);
            band_idx = f >= 1 & f <= 45;
            rows(end + 1, :) = {subject_id, char(group_label), pair, mean(cxy(band_idx))}; %#ok<AGROW>
        end
    end

    feature_table = cell2table(rows, "VariableNames", {'subject_id', 'group', 'channel_pair', 'coherence_1_45_hz'});
    writetable(feature_table, fullfile(output_dir, "linear_coherence_subject_features.csv"));

    stats_rows = {};
    for p = 1:numel(target_pairs)
        pair = target_pairs{p};
        pair_table = feature_table(strcmp(feature_table.channel_pair, pair), :);
        hc = rmoutliers(pair_table.coherence_1_45_hz(strcmp(pair_table.group, "HC")));
        sz = rmoutliers(pair_table.coherence_1_45_hz(strcmp(pair_table.group, "SZ")));
        [~, p_val, ~, stat] = ttest2(hc, sz);
        stats_rows(end + 1, :) = {pair, numel(hc), numel(sz), mean(hc), std(hc), mean(sz), std(sz), stat.tstat, stat.df, p_val}; %#ok<AGROW>
    end

    result_table = cell2table(stats_rows, "VariableNames", ...
        {'channel_pair', 'hc_n_retained', 'sz_n_retained', 'hc_mean', 'hc_sd', 'sz_mean', 'sz_sd', 't_hc_minus_sz', 'df', 'p_value'});
    writetable(result_table, fullfile(output_dir, "linear_coherence_group_statistics.csv"));
end
