# Supplementary material for: Riemannian Geometry for Noise-Robust Covariance Network Analysis of Schizophrenia EEG: Geometric-Entropic Signatures of Dysconnectivity
Source: Entropy (Basel). 2026 Jun 8;28(6):644. doi: 10.3390/e28060644 (PMC13297899; doi:10.3390/e28060644)
Supplement: Supplementary file 1 [file entropy-28-00644-s001.zip › Supplementary_Materials/code/run_rga_nca_analysis.m]

function results = run_rga_nca_analysis(data_dir, output_dir)
%RUN_RGA_NCA_ANALYSIS Recompute RGA-NCA subject features and group statistics.
%
% Example:
%   run_rga_nca_analysis("/path/to/data_processed", "outputs")

    if nargin < 1 || strlength(data_dir) == 0
        data_dir = pwd;
    end
    if nargin < 2 || strlength(output_dir) == 0
        output_dir = fullfile(pwd, "outputs");
    end
    if ~exist(output_dir, "dir")
        mkdir(output_dir);
    end

    control_ids = [1:24, 59:66];
    sz_ids = [25:58, 67:81];
    channel_pairs = {'Fp1_Fp2', 'F3_F4', 'C3_C4', 'P3_P4', 'O1_O2', 'F7_F8', 'T7_T8', 'P7_P8'};

    config = containers.Map();
    config('T7_T8') = 3.0;
    config('P7_P8') = 4.0;
    config('P3_P4') = 3.5;
    config('F3_F4') = 2.5;
    config('Fp1_Fp2') = 4.0;
    config('C3_C4') = 2.5;
    config('O1_O2') = 2.5;
    config('F7_F8') = 3.0;

    N = 500;
    m = 4;
    sigma = 2;
    num_segments = 10;

    rows = {};
    for subject_id = 1:81
        file_name = fullfile(data_dir, sprintf("%d_processed.mat", subject_id));
        if ~exist(file_name, "file")
            continue;
        end

        loaded = load(file_name, "subject_data");
        subject_data = loaded.subject_data;

        if ismember(subject_id, control_ids)
            group_label = "HC";
        elseif ismember(subject_id, sz_ids)
            group_label = "SZ";
        else
            group_label = "Unknown";
        end

        for p = 1:numel(channel_pairs)
            pair = channel_pairs{p};
            if ~isfield(subject_data, pair)
                continue;
            end

            pair_data = subject_data.(pair);
            threshold = config(pair);
            scores = [];
            distances = [];

            for seg = 1:num_segments
                start_idx = 250 * (seg - 1) + 1;
                end_idx = start_idx + N + m - 1;
                if end_idx > size(pair_data, 1)
                    continue;
                end

                [score, dist] = compute_riemann_hybrid_coupling( ...
                    pair_data(start_idx:end_idx, 1), ...
                    pair_data(start_idx:end_idx, 2), ...
                    m, N, sigma, threshold);

                if ~isnan(score) && ~isnan(dist)
                    scores(end + 1) = score; %#ok<AGROW>
                    distances(end + 1) = dist; %#ok<AGROW>
                end
            end

            if ~isempty(distances)
                rows(end + 1, :) = {subject_id, char(group_label), pair, mean(scores), mean(distances), threshold}; %#ok<AGROW>
            end
        end
    end

    feature_table = cell2table(rows, "VariableNames", ...
        {'subject_id', 'group', 'channel_pair', 'coupling_score', 'riemann_distance', 'artifact_threshold'});
    writetable(feature_table, fullfile(output_dir, "rga_nca_subject_level_distances_recomputed.csv"));

    primary_pairs = {'T7_T8', 'F3_F4', 'P3_P4', 'P7_P8'};
    stats_rows = {};
    for p = 1:numel(primary_pairs)
        pair = primary_pairs{p};
        pair_table = feature_table(strcmp(feature_table.channel_pair, pair), :);

        hc = pair_table.riemann_distance(strcmp(pair_table.group, "HC"));
        sz = pair_table.riemann_distance(strcmp(pair_table.group, "SZ"));
        hc = rmoutliers(hc);
        sz = rmoutliers(sz);

        [~, p_student, ~, stat_student] = ttest2(sz, hc);
        [~, p_welch, ~, stat_welch] = ttest2(sz, hc, "Vartype", "unequal");

        stats_rows(end + 1, :) = {pair, numel(hc), numel(sz), mean(hc), std(hc), mean(sz), std(sz), ...
            stat_student.tstat, stat_student.df, p_student, stat_welch.tstat, stat_welch.df, p_welch}; %#ok<AGROW>
    end

    stats_table = cell2table(stats_rows, "VariableNames", ...
        {'channel_pair', 'hc_n_retained', 'sz_n_retained', 'hc_mean', 'hc_sd', 'sz_mean', 'sz_sd', ...
        'student_t_sz_minus_hc', 'student_df', 'student_p', 'welch_t_sz_minus_hc', 'welch_df', 'welch_p'});
    stats_table.student_bh_fdr_p = mafdr(stats_table.student_p, "BHFDR", true);
    stats_table.welch_bh_fdr_p = mafdr(stats_table.welch_p, "BHFDR", true);
    writetable(stats_table, fullfile(output_dir, "rga_nca_roi_statistics_recomputed.csv"));

    results.features = feature_table;
    results.statistics = stats_table;
end
