# Supplementary material for: Riemannian Geometry for Noise-Robust Covariance Network Analysis of Schizophrenia EEG: Geometric-Entropic Signatures of Dysconnectivity
Source: Entropy (Basel). 2026 Jun 8;28(6):644. doi: 10.3390/e28060644 (PMC13297899; doi:10.3390/e28060644)
Supplement: Supplementary file 1 [file entropy-28-00644-s001.zip › Supplementary_Materials/code/compute_riemann_hybrid_coupling.m]

function [coupling_score, riemann_dist] = compute_riemann_hybrid_coupling(left_data, right_data, m, N, sigma, art_thresh)
%COMPUTE_RIEMANN_HYBRID_COUPLING Compute the RGA-NCA coupling statistic.
%
% Inputs
%   left_data, right_data : paired EEG time series.
%   m                    : embedding dimension.
%   N                    : segment length used for covariance construction.
%   sigma                : RBF kernel bandwidth.
%   art_thresh           : artifact threshold applied after detrending and z-scoring.
%
% Outputs
%   coupling_score : adaptive hybrid-kernel similarity in tangent space.
%   riemann_dist   : reported log-map distance statistic used in the manuscript.

    coupling_score = NaN;
    riemann_dist = NaN;

    poly_c = 1;
    poly_d = 2;
    kernel_weight = 0.5;
    gamma = 1 / (2 * sigma^2);
    epsilon = 1e-5;

    try
        L = zscore(detrend(double(left_data(:))));
        R = zscore(detrend(double(right_data(:))));

        if max(abs(L)) > art_thresh || max(abs(R)) > art_thresh
            return;
        end

        if numel(L) < N + m || numel(R) < N + m
            return;
        end

        X = zeros(m, N, "single");
        Y = zeros(m, N, "single");
        L_vec = single(L);
        R_vec = single(R);

        for i = 1:m
            X(i, :) = L_vec(i:i + N - 1);
            Y(i, :) = R_vec(i:i + N - 1);
        end

        Cov_X = (X * X') / (N - 1) + epsilon * eye(m, "single");
        Cov_Y = (Y * Y') / (N - 1) + epsilon * eye(m, "single");
        Cov_X = Cov_X / trace(Cov_X);
        Cov_Y = Cov_Y / trace(Cov_Y);

        Cx_sqrt = spd_sqrtm(Cov_X);
        Cx_inv_sqrt = spd_inv(Cx_sqrt);
        transport_term = Cx_inv_sqrt * Cov_Y * Cx_inv_sqrt;
        M_ref = Cx_sqrt * spd_sqrtm(transport_term) * Cx_sqrt;

        M_sqrt = spd_sqrtm(M_ref);
        M_inv_sqrt = spd_inv(M_sqrt);

        S_X = M_sqrt * spd_logm(M_inv_sqrt * Cov_X * M_inv_sqrt) * M_sqrt;
        S_Y = M_sqrt * spd_logm(M_inv_sqrt * Cov_Y * M_inv_sqrt) * M_sqrt;

        vec_X = vectorize_tangent(S_X, m);
        vec_Y = vectorize_tangent(S_Y, m);

        log_term = spd_logm(transport_term);
        riemann_dist = real(sqrt(sum(diag(log_term).^2)));

        dist_sq = sum((vec_X - vec_Y).^2);
        K_rbf = exp(-gamma * dist_sq);

        vXn = vec_X / (norm(vec_X) + eps);
        vYn = vec_Y / (norm(vec_Y) + eps);
        K_poly = (vXn' * vYn + poly_c)^poly_d;

        coupling_score = real(kernel_weight * K_poly + (1 - kernel_weight) * K_rbf);
    catch
        coupling_score = NaN;
        riemann_dist = NaN;
    end
end

function res = spd_sqrtm(A)
    [V, D] = eig((A + A') / 2);
    d = max(real(diag(D)), 1e-10);
    res = V * diag(sqrt(d)) * V';
end

function res = spd_logm(A)
    [V, D] = eig((A + A') / 2);
    d = max(real(diag(D)), 1e-10);
    res = V * diag(log(d)) * V';
end

function res = spd_inv(A)
    [V, D] = eig((A + A') / 2);
    d = max(real(diag(D)), 1e-10);
    res = V * diag(1 ./ d) * V';
end

function vec = vectorize_tangent(S, m)
    vec = zeros(m * (m + 1) / 2, 1, "single");
    idx = 1;
    for i = 1:m
        for j = i:m
            if i == j
                vec(idx) = S(i, j);
            else
                vec(idx) = sqrt(2) * S(i, j);
            end
            idx = idx + 1;
        end
    end
end
