# Supplementary material for: Riemannian Geometry for Noise-Robust Covariance Network Analysis of Schizophrenia EEG: Geometric-Entropic Signatures of Dysconnectivity
Source: Entropy (Basel). 2026 Jun 8;28(6):644. doi: 10.3390/e28060644 (PMC13297899; doi:10.3390/e28060644)
Supplement: Supplementary file 1 [file entropy-28-00644-s001.zip › Supplementary_Materials/code/reproduce_statistics.R]

#!/usr/bin/env Rscript

args <- commandArgs(trailingOnly = FALSE)
script_arg <- "--file="
script_path <- sub(script_arg, "", args[grep(script_arg, args)])
script_dir <- if (length(script_path) == 0) getwd() else dirname(normalizePath(script_path))
root_dir <- normalizePath(file.path(script_dir, ".."))
data_dir <- file.path(root_dir, "data")
output_dir <- file.path(root_dir, "outputs")
dir.create(output_dir, showWarnings = FALSE, recursive = TRUE)
options(digits = 17)

input_file <- file.path(data_dir, "rga_nca_subject_level_distances.csv")
if (!file.exists(input_file)) {
  stop("Missing input file: ", input_file)
}

dat <- read.csv(input_file, stringsAsFactors = FALSE)
dat$retained_by_mad_rule <- tolower(dat$retained_by_mad_rule) == "true"
primary_pairs <- c("T7_T8", "F3_F4", "P3_P4", "P7_P8")

rows <- list()
for (pair in primary_pairs) {
  raw_sub <- dat[dat$channel_pair == pair, ]
  sub <- dat[dat$channel_pair == pair & dat$retained_by_mad_rule, ]
  hc <- sub$riemann_distance[sub$group == "HC"]
  sz <- sub$riemann_distance[sub$group == "SZ"]
  roi_label <- unique(raw_sub$roi_label)
  if (length(roi_label) != 1) {
    stop("Expected exactly one ROI label for channel pair: ", pair)
  }

  student <- t.test(sz, hc, var.equal = TRUE)
  welch <- t.test(sz, hc, var.equal = FALSE)

  removed_hc <- dat$subject[dat$channel_pair == pair & dat$group == "HC" & !dat$retained_by_mad_rule]
  removed_sz <- dat$subject[dat$channel_pair == pair & dat$group == "SZ" & !dat$retained_by_mad_rule]

  rows[[pair]] <- data.frame(
    channel_pair = pair,
    roi_label = roi_label,
    hc_n_raw = sum(raw_sub$group == "HC"),
    sz_n_raw = sum(raw_sub$group == "SZ"),
    hc_n_retained = length(hc),
    sz_n_retained = length(sz),
    hc_mean = mean(hc),
    hc_sd = sd(hc),
    sz_mean = mean(sz),
    sz_sd = sd(sz),
    student_t_sz_minus_hc = unname(student$statistic),
    student_df = unname(student$parameter),
    student_p = student$p.value,
    welch_t_sz_minus_hc = unname(welch$statistic),
    welch_df = unname(welch$parameter),
    welch_p = welch$p.value,
    removed_hc_subjects = paste(removed_hc, collapse = ";"),
    removed_sz_subjects = paste(removed_sz, collapse = ";"),
    stringsAsFactors = FALSE
  )
}

stats_table <- do.call(rbind, rows)
stats_table$student_bh_fdr_p <- p.adjust(stats_table$student_p, method = "BH")
stats_table$welch_bh_fdr_p <- p.adjust(stats_table$welch_p, method = "BH")

output_file <- file.path(output_dir, "rga_nca_roi_statistics_recomputed.csv")
write.csv(stats_table, output_file, row.names = FALSE, quote = FALSE)

reference_file <- file.path(data_dir, "rga_nca_roi_statistics.csv")
if (file.exists(reference_file)) {
  reference <- read.csv(reference_file, stringsAsFactors = FALSE)
  stats_table <- stats_table[, names(reference)]
  row.names(stats_table) <- NULL
  row.names(reference) <- NULL
  numeric_cols <- names(reference)[vapply(reference, is.numeric, logical(1))]
  text_cols <- setdiff(names(reference), numeric_cols)

  numeric_match <- all(mapply(
    function(lhs, rhs) isTRUE(all.equal(lhs, rhs, tolerance = 1e-12)),
    stats_table[numeric_cols],
    reference[numeric_cols]
  ))
  text_match <- identical(stats_table[text_cols], reference[text_cols])

  if (!numeric_match || !text_match) {
    stop("Recomputed statistics do not match the reference table within tolerance.")
  }
  cat("Reference statistics match within tolerance.\n")
}

cat("Wrote ", output_file, "\n", sep = "")
