# Supplementary material for: Riemannian Geometry for Noise-Robust Covariance Network Analysis of Schizophrenia EEG: Geometric-Entropic Signatures of Dysconnectivity
Source: Entropy (Basel). 2026 Jun 8;28(6):644. doi: 10.3390/e28060644 (PMC13297899; doi:10.3390/e28060644)
Supplement: Supplementary file 1 [file entropy-28-00644-s001.zip › Supplementary_Materials/code/Code_S4_eeg_like_covariance_simulation.R]

set.seed(4356966)

suppressPackageStartupMessages({
  library(ggplot2)
  library(patchwork)
})

out_dir <- "/private/tmp/entropy_eeg_like_supplement"
dir.create(out_dir, recursive = TRUE, showWarnings = FALSE)

channel_names <- c(
  "Fp1","Fp2","AF7","AF3","AFz","AF4","AF8",
  "F7","F5","F3","F1","Fz","F2","F4","F6","F8",
  "FT7","FC5","FC3","FC1","FCz","FC2","FC4","FC6","FT8",
  "T7","C5","C3","C1","Cz","C2","C4","C6","T8",
  "TP7","CP5","CP3","CP1","CPz","CP2","CP4","CP6","TP8",
  "P7","P5","P3","P1","Pz","P2","P4","P6","P8",
  "PO7","PO3","POz","PO4","PO8","O1","Oz","O2","Iz",
  "M1","M2","EOG"
)
p <- length(channel_names)
stopifnot(p == 64)

channel_region <- ifelse(grepl("^Fp|^AF|^F", channel_names), "Frontal",
  ifelse(grepl("^FT|^T", channel_names), "Temporal",
    ifelse(grepl("^FC|^C", channel_names), "Central",
      ifelse(grepl("^TP|^CP|^P", channel_names), "Parietal",
        ifelse(grepl("^PO|^O|^Iz", channel_names), "Occipital", "Auxiliary")))))

make_coords <- function(names) {
  coords <- data.frame(channel = names, x = 0, y = 0)
  place <- function(pattern, y, xmin, xmax) {
    idx <- grep(pattern, coords$channel)
    coords$x[idx] <<- seq(xmin, xmax, length.out = length(idx))
    coords$y[idx] <<- y
  }
  place("^Fp|^AF", 0.95, -0.45, 0.45)
  place("^F", 0.65, -0.90, 0.90)
  place("^FT|^FC", 0.35, -0.95, 0.95)
  place("^T|^C", 0.00, -1.00, 1.00)
  place("^TP|^CP", -0.35, -0.95, 0.95)
  place("^P", -0.65, -0.90, 0.90)
  place("^PO|^O|^Iz", -0.95, -0.55, 0.55)
  idx <- which(channel_region == "Auxiliary")
  coords$x[idx] <- c(-1.15, 1.15, 0)
  coords$y[idx] <- c(-0.15, -0.15, 1.15)
  coords
}

nearest_spd <- function(S, floor = 1e-5) {
  S <- (S + t(S)) / 2
  eig <- eigen(S, symmetric = TRUE)
  vals <- pmax(eig$values, floor)
  eig$vectors %*% diag(vals, length(vals)) %*% t(eig$vectors)
}

trace_normalize <- function(S, eps = 5e-2) {
  S <- (S + t(S)) / 2
  S <- S + diag(eps * mean(diag(S)), nrow(S))
  S / sum(diag(S))
}

airm_distance <- function(A, B) {
  ea <- eigen(A, symmetric = TRUE)
  inv_sqrt <- ea$vectors %*% diag(1 / sqrt(pmax(ea$values, 1e-12)), length(ea$values)) %*% t(ea$vectors)
  M <- (inv_sqrt %*% B %*% inv_sqrt)
  M <- (M + t(M)) / 2
  eb <- eigen(M, symmetric = TRUE, only.values = TRUE)
  sqrt(sum(log(pmax(eb$values, 1e-12))^2))
}

matrix_log_at_identity <- function(A) {
  ea <- eigen(A, symmetric = TRUE)
  ea$vectors %*% diag(log(pmax(ea$values, 1e-12)), length(ea$values)) %*% t(ea$vectors)
}

vectorize_upper <- function(A) A[upper.tri(A, diag = TRUE)]

roi_vector <- function(A, pair_effects) {
  vapply(seq_len(nrow(pair_effects)), function(k) {
    i <- match(pair_effects$ch1[k], channel_names)
    j <- match(pair_effects$ch2[k], channel_names)
    A[i, j]
  }, numeric(1))
}

cosine_sim <- function(a, b) {
  den <- sqrt(sum(a^2) * sum(b^2))
  if (den <= 0) return(NA_real_)
  sum(a * b) / den
}

sample_cov <- function(X) {
  X <- X - rowMeans(X)
  tcrossprod(X) / (ncol(X) - 1)
}

simulate_temporal_driver <- function(p, n_time) {
  Z <- matrix(rnorm(p * n_time), p, n_time)
  for (i in seq_len(p)) {
    Z[i, ] <- as.numeric(stats::filter(Z[i, ], filter = 0.82, method = "recursive"))
    Z[i, ] <- as.numeric(scale(Z[i, ]))
  }
  t <- seq(0, 0.499, length.out = n_time)
  alpha <- sin(2 * pi * 10 * t + runif(1, 0, 2 * pi))
  theta <- sin(2 * pi * 6 * t + runif(1, 0, 2 * pi))
  beta <- sin(2 * pi * 20 * t + runif(1, 0, 2 * pi))
  Z[channel_region == "Occipital", ] <- Z[channel_region == "Occipital", ] + 0.35 * alpha
  Z[channel_region == "Temporal", ] <- Z[channel_region == "Temporal", ] + 0.25 * theta
  Z[channel_region == "Frontal", ] <- Z[channel_region == "Frontal", ] + 0.20 * beta
  Z
}

subject_spd <- function(Sigma, jitter_sd = 0.04) {
  scales <- exp(rnorm(p, 0, jitter_sd))
  D <- diag(scales, p)
  J <- matrix(rnorm(p * 6, sd = 0.025), p, 6)
  nearest_spd(D %*% Sigma %*% D + tcrossprod(J), floor = 1e-4)
}

make_base_covariances <- function(effect_scale = 1) {
  coords <- make_coords(channel_names)
  dist_mat <- as.matrix(dist(coords[, c("x", "y")]))
  Sigma <- 0.68 * exp(-(dist_mat^2) / (2 * 0.55^2))
  Sigma[channel_region == "Frontal", channel_region == "Frontal"] <- Sigma[channel_region == "Frontal", channel_region == "Frontal"] + 0.12
  Sigma[channel_region == "Temporal", channel_region == "Temporal"] <- Sigma[channel_region == "Temporal", channel_region == "Temporal"] + 0.10
  Sigma[channel_region == "Parietal", channel_region == "Parietal"] <- Sigma[channel_region == "Parietal", channel_region == "Parietal"] + 0.10
  Sigma[channel_region == "Occipital", channel_region == "Occipital"] <- Sigma[channel_region == "Occipital", channel_region == "Occipital"] + 0.08
  diag(Sigma) <- 1
  Sigma <- cov2cor(nearest_spd(Sigma, floor = 0.02))

  Sigma_sz <- Sigma
  pair_effects <- data.frame(
    pair = c("T7--T8", "F3--F4", "P3--P4", "P7--P8"),
    ch1 = c("T7", "F3", "P3", "P7"),
    ch2 = c("T8", "F4", "P4", "P8"),
    delta = effect_scale * c(-0.30, -0.25, -0.20, 0.24)
  )
  for (k in seq_len(nrow(pair_effects))) {
    i <- match(pair_effects$ch1[k], channel_names)
    j <- match(pair_effects$ch2[k], channel_names)
    Sigma_sz[i, j] <- Sigma_sz[i, j] + pair_effects$delta[k]
    Sigma_sz[j, i] <- Sigma_sz[i, j]
  }
  list(
    HC = cov2cor(nearest_spd(Sigma, floor = 0.02)),
    SZ = cov2cor(nearest_spd(Sigma_sz, floor = 0.02)),
    pair_effects = pair_effects,
    coords = coords
  )
}

generate_subject <- function(Sigma, n_time = 500, snr_db = Inf) {
  S <- subject_spd(Sigma)
  L <- chol(S)
  X_clean <- t(L) %*% simulate_temporal_driver(p, n_time)
  if (is.infinite(snr_db)) {
    X_noisy <- X_clean
  } else {
    noise_scale <- ifelse(channel_region %in% c("Frontal", "Temporal"), 1.28,
      ifelse(channel_region == "Occipital", 0.82, 1.00))
    noise_scale <- noise_scale / sqrt(mean(noise_scale^2))
    E <- matrix(rnorm(p * n_time), p, n_time) * noise_scale
    signal_power <- mean(X_clean^2)
    noise_power <- signal_power / (10^(snr_db / 10))
    X_noisy <- X_clean + sqrt(noise_power) * E
  }
  list(
    clean_raw = sample_cov(X_clean),
    noisy_raw = sample_cov(X_noisy),
    clean = trace_normalize(sample_cov(X_clean)),
    noisy = trace_normalize(sample_cov(X_noisy))
  )
}

snr_levels <- c(20, 10, 0, -10)
n_time <- 500
n_hc <- 32
n_sz <- 49
n_rep <- 30
covs <- make_base_covariances()

clean_hc_mean <- trace_normalize(covs$HC)
clean_sz_mean <- trace_normalize(covs$SZ)
clean_euclidean_contrast <- vectorize_upper(clean_sz_mean - clean_hc_mean)
clean_riemann_contrast <- vectorize_upper(matrix_log_at_identity(clean_sz_mean) - matrix_log_at_identity(clean_hc_mean))
clean_euclidean_roi <- roi_vector(clean_sz_mean - clean_hc_mean, covs$pair_effects)
clean_riemann_roi <- roi_vector(matrix_log_at_identity(clean_sz_mean) - matrix_log_at_identity(clean_hc_mean), covs$pair_effects)

subject_records <- list()
summary_records <- list()
pair_records <- list()

for (snr in snr_levels) {
  for (rep in seq_len(n_rep)) {
    hc <- replicate(n_hc, generate_subject(covs$HC, n_time, snr), simplify = FALSE)
    sz <- replicate(n_sz, generate_subject(covs$SZ, n_time, snr), simplify = FALSE)
    all_subjects <- c(hc, sz)
    group <- c(rep("HC", n_hc), rep("SZ", n_sz))

    d_r <- vapply(all_subjects, function(z) airm_distance(z$clean, z$noisy), numeric(1))
    d_e <- vapply(all_subjects, function(z) sqrt(sum((z$clean_raw - z$noisy_raw)^2)) / sqrt(p), numeric(1))
    sim_r <- exp(-(d_r^2) / 4)
    sim_e <- exp(-(d_e^2) / 4)

    noisy_hc_mean <- Reduce("+", lapply(hc, `[[`, "noisy")) / n_hc
    noisy_sz_mean <- Reduce("+", lapply(sz, `[[`, "noisy")) / n_sz
    noisy_hc_mean <- trace_normalize(noisy_hc_mean)
    noisy_sz_mean <- trace_normalize(noisy_sz_mean)

    noisy_euclidean_contrast <- vectorize_upper(noisy_sz_mean - noisy_hc_mean)
    noisy_riemann_contrast <- vectorize_upper(matrix_log_at_identity(noisy_sz_mean) - matrix_log_at_identity(noisy_hc_mean))
    noisy_euclidean_roi <- roi_vector(noisy_sz_mean - noisy_hc_mean, covs$pair_effects)
    noisy_riemann_roi <- roi_vector(matrix_log_at_identity(noisy_sz_mean) - matrix_log_at_identity(noisy_hc_mean), covs$pair_effects)

    cos_e <- cosine_sim(clean_euclidean_contrast, noisy_euclidean_contrast)
    cos_r <- cosine_sim(clean_riemann_contrast, noisy_riemann_contrast)
    roi_cos_e <- cosine_sim(clean_euclidean_roi, noisy_euclidean_roi)
    roi_cos_r <- cosine_sim(clean_riemann_roi, noisy_riemann_roi)
    sign_acc_e <- mean(sign(clean_euclidean_roi) == sign(noisy_euclidean_roi))
    sign_acc_r <- mean(sign(clean_riemann_roi) == sign(noisy_riemann_roi))

    subject_records[[length(subject_records) + 1]] <- data.frame(
      snr_db = snr,
      rep = rep,
      subject = seq_along(all_subjects),
      group = group,
      sim_riemann = sim_r,
      sim_euclidean = sim_e
    )
    summary_records[[length(summary_records) + 1]] <- data.frame(
      snr_db = snr,
      rep = rep,
      mean_sim_riemann = mean(sim_r),
      mean_sim_euclidean = mean(sim_e),
      contrast_cosine_riemann = cos_r,
      contrast_cosine_euclidean = cos_e,
      roi_cosine_riemann = roi_cos_r,
      roi_cosine_euclidean = roi_cos_e,
      roi_sign_accuracy_riemann = sign_acc_r,
      roi_sign_accuracy_euclidean = sign_acc_e
    )
    pair_records[[length(pair_records) + 1]] <- rbind(
      data.frame(
        snr_db = snr,
        rep = rep,
        pair = covs$pair_effects$pair,
        metric = "AIRM tangent",
        clean_delta = clean_riemann_roi,
        noisy_delta = noisy_riemann_roi,
        recovery_ratio = noisy_riemann_roi / clean_riemann_roi,
        sign_correct = sign(clean_riemann_roi) == sign(noisy_riemann_roi)
      ),
      data.frame(
        snr_db = snr,
        rep = rep,
        pair = covs$pair_effects$pair,
        metric = "Euclidean SCM",
        clean_delta = clean_euclidean_roi,
        noisy_delta = noisy_euclidean_roi,
        recovery_ratio = noisy_euclidean_roi / clean_euclidean_roi,
        sign_correct = sign(clean_euclidean_roi) == sign(noisy_euclidean_roi)
      )
    )
  }
}

subject_df <- do.call(rbind, subject_records)
summary_df <- do.call(rbind, summary_records)
pair_df <- do.call(rbind, pair_records)

summary_table <- do.call(rbind, lapply(split(summary_df, summary_df$snr_db), function(df) {
  data.frame(
    snr_db = unique(df$snr_db),
    riemann_contrast_cosine = sprintf("%.3f +/- %.3f", mean(df$contrast_cosine_riemann), sd(df$contrast_cosine_riemann)),
    euclidean_contrast_cosine = sprintf("%.3f +/- %.3f", mean(df$contrast_cosine_euclidean), sd(df$contrast_cosine_euclidean)),
    riemann_roi_cosine = sprintf("%.3f +/- %.3f", mean(df$roi_cosine_riemann), sd(df$roi_cosine_riemann)),
    euclidean_roi_cosine = sprintf("%.3f +/- %.3f", mean(df$roi_cosine_euclidean), sd(df$roi_cosine_euclidean)),
    riemann_roi_sign_accuracy = sprintf("%.2f +/- %.2f", mean(df$roi_sign_accuracy_riemann), sd(df$roi_sign_accuracy_riemann)),
    euclidean_roi_sign_accuracy = sprintf("%.2f +/- %.2f", mean(df$roi_sign_accuracy_euclidean), sd(df$roi_sign_accuracy_euclidean))
  )
}))
summary_table <- summary_table[order(summary_table$snr_db, decreasing = TRUE), ]

write.csv(subject_df, file.path(out_dir, "Supplementary_EEG_like_subject_metrics.csv"), row.names = FALSE)
write.csv(summary_df, file.path(out_dir, "Supplementary_EEG_like_monte_carlo_summary.csv"), row.names = FALSE)
write.csv(pair_df, file.path(out_dir, "Supplementary_EEG_like_roi_pair_recovery.csv"), row.names = FALSE)
write.csv(summary_table, file.path(out_dir, "Supplementary_Table_S7_EEG_like_summary.csv"), row.names = FALSE)

run_grid_once <- function(effect_scale, snr, rep_id) {
  local_covs <- make_base_covariances(effect_scale)
  local_hc_mean <- trace_normalize(local_covs$HC)
  local_sz_mean <- trace_normalize(local_covs$SZ)
  local_clean_e <- vectorize_upper(local_sz_mean - local_hc_mean)
  local_clean_r <- vectorize_upper(matrix_log_at_identity(local_sz_mean) - matrix_log_at_identity(local_hc_mean))
  hc <- replicate(n_hc, generate_subject(local_covs$HC, n_time, snr), simplify = FALSE)
  sz <- replicate(n_sz, generate_subject(local_covs$SZ, n_time, snr), simplify = FALSE)
  noisy_hc_mean <- trace_normalize(Reduce("+", lapply(hc, `[[`, "noisy")) / n_hc)
  noisy_sz_mean <- trace_normalize(Reduce("+", lapply(sz, `[[`, "noisy")) / n_sz)
  noisy_e <- vectorize_upper(noisy_sz_mean - noisy_hc_mean)
  noisy_r <- vectorize_upper(matrix_log_at_identity(noisy_sz_mean) - matrix_log_at_identity(noisy_hc_mean))
  data.frame(
    effect_scale = effect_scale,
    snr_db = snr,
    rep = rep_id,
    contrast_cosine_riemann = cosine_sim(local_clean_r, noisy_r),
    contrast_cosine_euclidean = cosine_sim(local_clean_e, noisy_e)
  )
}

grid_effect_scales <- c(0.50, 0.75, 1.00, 1.25)
grid_records <- list()
for (scale in grid_effect_scales) {
  for (snr in snr_levels) {
    for (rep in seq_len(12)) {
      grid_records[[length(grid_records) + 1]] <- run_grid_once(scale, snr, rep)
    }
  }
}
grid_df <- do.call(rbind, grid_records)
grid_summary <- aggregate(
  cbind(contrast_cosine_riemann, contrast_cosine_euclidean) ~ effect_scale + snr_db,
  grid_df,
  mean
)
grid_summary$airm_minus_euclidean <- grid_summary$contrast_cosine_riemann - grid_summary$contrast_cosine_euclidean
write.csv(grid_df, file.path(out_dir, "Supplementary_EEG_like_parameter_grid.csv"), row.names = FALSE)
write.csv(grid_summary, file.path(out_dir, "Supplementary_EEG_like_parameter_grid_summary.csv"), row.names = FALSE)

delta_mat <- covs$SZ - covs$HC
delta_df <- expand.grid(row = seq_len(p), col = seq_len(p))
delta_df$value <- as.vector(delta_mat)
delta_df$row_name <- factor(channel_names[delta_df$row], levels = rev(channel_names))
delta_df$col_name <- factor(channel_names[delta_df$col], levels = channel_names)

metric_df <- rbind(
  data.frame(snr_db = summary_df$snr_db, rep = summary_df$rep, metric = "AIRM tangent", value = summary_df$contrast_cosine_riemann, endpoint = "Implanted contrast recovery"),
  data.frame(snr_db = summary_df$snr_db, rep = summary_df$rep, metric = "Euclidean SCM", value = summary_df$contrast_cosine_euclidean, endpoint = "Implanted contrast recovery")
)
metric_df$snr_db <- factor(metric_df$snr_db, levels = snr_levels)

pal <- c("AIRM tangent" = "#1F9E9B", "Euclidean SCM" = "#3E4551")

## --- highlight + axis ticks for the four implanted ROI pairs ---
roi_ch <- unique(c(covs$pair_effects$ch1, covs$pair_effects$ch2))
roi_hi <- rbind(
  data.frame(x = covs$pair_effects$ch1, y = covs$pair_effects$ch2),
  data.frame(x = covs$pair_effects$ch2, y = covs$pair_effects$ch1)
)
roi_hi$x <- factor(roi_hi$x, levels = channel_names)
roi_hi$y <- factor(roi_hi$y, levels = rev(channel_names))

p_a <- ggplot(delta_df, aes(col_name, row_name, fill = value)) +
  geom_tile() +
  geom_tile(data = roi_hi, aes(x = x, y = y), fill = NA, colour = "black",
    linewidth = 0.55, width = 1, height = 1, inherit.aes = FALSE) +
  scale_fill_gradient2(low = "#2F6DB5", mid = "grey92", high = "#B34545",
    midpoint = 0, limits = c(-0.3, 0.3), oob = scales::squish,
    name = expression(Delta~Sigma)) +
  scale_x_discrete(breaks = roi_ch) +
  scale_y_discrete(breaks = roi_ch) +
  coord_equal(expand = FALSE) +
  labs(
    title = "a  Implanted channel-wise covariance perturbation",
    subtitle = "Difference of two 64x64 sample covariance matrices; only the four pre-specified ROI pairs are perturbed (sparse by design)",
    x = "Channel (64-channel montage; ROI channels labelled)", y = "Channel"
  ) +
  theme_minimal(base_size = 8) +
  theme(
    plot.title = element_text(face = "bold", size = 10),
    plot.subtitle = element_text(size = 7, colour = "grey25"),
    axis.text.x = element_text(angle = 90, vjust = 0.5, hjust = 1, size = 6),
    axis.text.y = element_text(size = 6),
    axis.ticks = element_line(linewidth = 0.3, colour = "grey55"),
    panel.grid = element_blank(),
    panel.background = element_rect(fill = "grey92", colour = NA),
    panel.border = element_rect(colour = "grey40", fill = NA, linewidth = 0.6),
    legend.position = "right"
  )

p_b <- ggplot(metric_df,
  aes(snr_db, value, color = metric, group = metric)) +
  stat_summary(fun = mean, geom = "line", linewidth = 0.75) +
  stat_summary(fun.data = mean_sdl, fun.args = list(mult = 1), geom = "errorbar", width = 0.16, linewidth = 0.35) +
  stat_summary(fun = mean, geom = "point", size = 1.8) +
  scale_color_manual(values = pal) +
  coord_cartesian(ylim = c(0, 1)) +
  labs(
    title = "b  Contrast recovery",
    x = "SNR (dB)", y = "Cosine similarity", color = NULL
  ) +
  theme_classic(base_size = 8) +
  theme(plot.title = element_text(face = "bold", size = 10), legend.position = "top")

pairs_10db <- subset(pair_df, snr_db == 10 & metric == "AIRM tangent")
pairs_10db$pair <- factor(pairs_10db$pair, levels = covs$pair_effects$pair)

p_c <- ggplot(pairs_10db, aes(pair, recovery_ratio)) +
  geom_hline(yintercept = 1, linetype = "dashed", linewidth = 0.35, color = "grey45") +
  stat_summary(fun.data = mean_sdl, fun.args = list(mult = 1), geom = "errorbar",
               width = 0.20, linewidth = 0.35, color = "#1F9E9B") +
  stat_summary(fun = mean, geom = "point", size = 2.0, color = "#1F9E9B") +
  coord_cartesian(ylim = c(-0.2, 1.6)) +
  labs(
    title = "c  AIRM ROI-pair recovery at +10 dB",
    x = NULL, y = "Recovered / clean contrast"
  ) +
  theme_classic(base_size = 8) +
  theme(
    plot.title = element_text(face = "bold", size = 10),
    axis.text.x = element_text(angle = 30, hjust = 1),
    legend.position = "none"
  )

grid_summary$effect_scale <- factor(grid_summary$effect_scale, levels = grid_effect_scales)
grid_summary$snr_db <- factor(grid_summary$snr_db, levels = rev(snr_levels))
p_d <- ggplot(grid_summary, aes(effect_scale, snr_db, fill = airm_minus_euclidean)) +
  geom_tile(color = "white", linewidth = 0.45) +
  geom_text(aes(label = sprintf("%.2f", airm_minus_euclidean)), size = 2.4) +
  scale_fill_gradient2(low = "#6B6F7A", mid = "white", high = "#1F9E9B", midpoint = 0,
                       name = "AIRM -\nEuclidean") +
  labs(
    title = "d  Sensitivity across implanted-effect size and SNR",
    x = "Implanted effect scale", y = "SNR (dB)"
  ) +
  theme_minimal(base_size = 8) +
  theme(
    plot.title = element_text(face = "bold", size = 10),
    panel.grid = element_blank(),
    legend.position = "right"
  )

fig <- p_a / (p_b | p_c) / p_d + plot_layout(heights = c(1.05, 0.90, 0.95))

ggsave(file.path(out_dir, "Figure_S1_EEG_like_covariance_simulation.pdf"), fig, width = 7.2, height = 8.0, units = "in", device = "pdf")
if (requireNamespace("ragg", quietly = TRUE)) {
  ragg::agg_png(file.path(out_dir, "Figure_S1_EEG_like_covariance_simulation.png"), width = 7.2, height = 8.0, units = "in", res = 300)
  print(fig)
  grDevices::dev.off()
  ragg::agg_tiff(file.path(out_dir, "Figure_S1_EEG_like_covariance_simulation.tiff"), width = 7.2, height = 8.0, units = "in", res = 600, compression = "lzw")
  print(fig)
  grDevices::dev.off()
} else {
  ggsave(file.path(out_dir, "Figure_S1_EEG_like_covariance_simulation.png"), fig, width = 7.2, height = 8.0, units = "in", dpi = 300)
  ggsave(file.path(out_dir, "Figure_S1_EEG_like_covariance_simulation.tiff"), fig, width = 7.2, height = 8.0, units = "in", dpi = 600, compression = "lzw")
}

print(summary_table)
