# Supplementary material for: Riemannian Geometry for Noise-Robust Covariance Network Analysis of Schizophrenia EEG: Geometric-Entropic Signatures of Dysconnectivity
Source: Entropy (Basel). 2026 Jun 8;28(6):644. doi: 10.3390/e28060644 (PMC13297899; doi:10.3390/e28060644)
Supplement: Supplementary file 1 [file entropy-28-00644-s001.zip › Supplementary_Materials/code/run_svm_classification.m]

function result = run_svm_classification(feature_csv, output_dir)
%RUN_SVM_CLASSIFICATION Exploratory leave-one-subject-out SVM classification.
%
% This analysis is exploratory and is not used as primary group-level evidence.
%
% Example:
%   run_svm_classification("../data/rga_nca_subject_level_distances.csv", "outputs")

    if nargin < 1 || strlength(feature_csv) == 0
        feature_csv = fullfile("..", "data", "rga_nca_subject_level_distances.csv");
    end
    if nargin < 2 || strlength(output_dir) == 0
        output_dir = fullfile(pwd, "outputs");
    end
    if ~exist(output_dir, "dir")
        mkdir(output_dir);
    end

    tbl = readtable(feature_csv);
    tbl = tbl(tbl.retained_by_mad_rule == true, :);
    sig_pairs = {'T7_T8', 'P7_P8', 'F3_F4', 'P3_P4'};
    subjects = unique(tbl.subject_id);

    features = [];
    labels = [];
    retained_subjects = [];
    for i = 1:numel(subjects)
        sid = subjects(i);
        row = [];
        ok = true;
        for p = 1:numel(sig_pairs)
            sub = tbl(tbl.subject_id == sid & strcmp(tbl.channel_pair, sig_pairs{p}), :);
            if height(sub) ~= 1
                ok = false;
                break;
            end
            row(end + 1) = sub.riemann_distance; %#ok<AGROW>
        end
        if ok
            features(end + 1, :) = row; %#ok<AGROW>
            labels(end + 1, 1) = strcmp(tbl.group{find(tbl.subject_id == sid, 1)}, "SZ"); %#ok<AGROW>
            retained_subjects(end + 1, 1) = sid; %#ok<AGROW>
        end
    end

    model = fitcsvm(features, labels, "KernelFunction", "linear", "Standardize", true);
    cv_model = crossval(model, "Leaveout", "on");
    predicted = kfoldPredict(cv_model);
    accuracy = mean(predicted == labels);

    result = table(accuracy, numel(labels), sum(labels == 0), sum(labels == 1), ...
        "VariableNames", {'loocv_accuracy', 'n_total', 'n_hc', 'n_sz'});
    writetable(result, fullfile(output_dir, "svm_loocv_summary.csv"));

    predictions = table(retained_subjects, labels, predicted, ...
        "VariableNames", {'subject_id', 'true_label_sz', 'predicted_label_sz'});
    writetable(predictions, fullfile(output_dir, "svm_loocv_predictions.csv"));
end
