# Supplementary material for: Riemannian Geometry for Noise-Robust Covariance Network Analysis of Schizophrenia EEG: Geometric-Entropic Signatures of Dysconnectivity
Source: Entropy (Basel). 2026 Jun 8;28(6):644. doi: 10.3390/e28060644 (PMC13297899; doi:10.3390/e28060644)
Supplement: Supplementary file 1 [file entropy-28-00644-s001.zip › Supplementary_Materials/Supplementary_Materials_entropy-4356966.tex]

\documentclass[11pt]{article}

\usepackage[a4paper,margin=1in]{geometry}
\usepackage{graphicx}
\graphicspath{{data/}}
\usepackage{booktabs}
\usepackage{amsmath,amssymb}
\usepackage{siunitx}
\usepackage{caption}
\usepackage{float}
\usepackage{hyperref}

% Allow long typewriter file names to break across lines at underscores (prevents margin overflow)
\renewcommand{\_}{\textunderscore\allowbreak}

\captionsetup{font=small,labelfont=bf}
\setlength{\parskip}{5pt}
\setlength{\parindent}{0pt}

\begin{document}
\renewcommand{\thefigure}{S\arabic{figure}}
\renewcommand{\thetable}{S\arabic{table}}
\sloppy

\begin{center}
{\Large Supplementary Materials}\\[6pt]
{\large Riemannian Geometry for Noise-Robust Covariance Network Analysis of Schizophrenia EEG: Geometric-Entropic Signatures of Dysconnectivity}\\[8pt]
Rui Song, Jinhan He and Jun Wang
\end{center}

This document collects the supplementary data tables (Tables S1--S6), the supplementary multichannel EEG-like simulation (Simulation S1, Figure S1, Table S7), and the cleaned analysis code (Code S1--S4). The full numeric tables are additionally provided as the accompanying CSV files listed under Supplementary Files; compact versions are typeset below to support the statements made in the main text.

\section*{Supplementary Data Tables (Empirical Analysis)}

Table~\ref{tab:s1} summarizes the structure of the subject-level table. The complete table (510 subject\,$\times$\,channel-pair rows) is provided as \texttt{rga\_nca\_subject\_level\_distances.csv}.

\begin{table}[H]
\centering
\caption{\textbf{Subject-level RGA-NCA distance table (column dictionary).} The full per-subject, per-channel-pair values are provided in the accompanying CSV file.}
\label{tab:s1}
\small
\begin{tabular}{ll}
\toprule
Column & Description \\
\midrule
\texttt{subject}, \texttt{group} & Subject identifier and group label (HC or SZ) \\
\texttt{channel\_pair}, \texttt{roi\_label} & Bilateral channel pair and its anatomical ROI label \\
\texttt{coupling\_score} & Hybrid-kernel tangent-space similarity descriptor \\
\texttt{riemann\_distance} & Subject-level AIRM (Riemannian) distance statistic \\
\texttt{primary\_roi} & Whether the pair is one of the four pre-specified ROIs \\
\texttt{retained\_by\_mad\_rule} & Retained (True) or removed by MATLAB \texttt{rmoutliers} \\
\texttt{mad\_center/lower/upper} & Median/MAD screening center and bounds \\
\bottomrule
\end{tabular}
\end{table}

Table~\ref{tab:s2} reports retained sample sizes after robust outlier screening, group means, the primary two-sample Student \textit{t}-test, the Welch sensitivity check, and the BH-FDR adjusted \textit{p}-values. These values correspond to Table~2 of the main text. The full table is provided as \texttt{rga\_nca\_roi\_statistics.csv}.

\begin{table}[H]
\centering
\caption{\textbf{Primary ROI group statistics with Welch sensitivity checks.} $n$ shown as raw$\rightarrow$retained after \texttt{rmoutliers} screening; means as mean\,$\pm$\,SD. Student \textit{p} is the primary test; Welch \textit{p} is the sensitivity check; BH-FDR is across the four pre-specified ROIs.}
\label{tab:s2}
\small
\resizebox{\textwidth}{!}{%
\begin{tabular}{lcccccc}
\toprule
ROI (pair) & $n_{\mathrm{HC}}$ & $n_{\mathrm{SZ}}$ & HC mean & SZ mean & Student $p$ / Welch $p$ & BH-FDR $p$ \\
\midrule
Auditory-language (T7--T8) & $30\rightarrow26$ & $46\rightarrow45$ & $0.505\pm0.178$ & $0.700\pm0.401$ & $0.0221$ / $0.0065$ & $0.029$ \\
Frontal executive (F3--F4) & $15\rightarrow14$ & $27\rightarrow27$ & $0.362\pm0.283$ & $0.606\pm0.345$ & $0.0288$ / $0.0215$ & $0.029$ \\
Superior parietal (P3--P4) & $32\rightarrow28$ & $49\rightarrow46$ & $0.389\pm0.119$ & $0.490\pm0.189$ & $0.0133$ / $0.0061$ & $0.029$ \\
Inferior parietal (P7--P8) & $32\rightarrow32$ & $49\rightarrow42$ & $0.672\pm0.330$ & $0.531\pm0.165$ & $0.0189$ / $0.0323$ & $0.029$ \\
\bottomrule
\end{tabular}%
}
\end{table}

Table~\ref{tab:s3} reports the FDR-corrected directional Granger group comparisons; no channel pair reached significance in either direction. The full feature table and test output are provided as \texttt{directional\_granger\_features.csv} and \texttt{directional\_granger\_group\_tests\_fdr.csv}.

\begin{table}[H]
\centering
\caption{\textbf{Directional Granger baseline group comparisons (BH-FDR corrected).} Raw and FDR-adjusted \textit{p}-values for left$\rightarrow$right (L2R) and right$\rightarrow$left (R2L) directions; none significant (ns).}
\label{tab:s3}
\small
\begin{tabular}{lcccc}
\toprule
Channel & L2R $p$ & L2R $p_{\mathrm{FDR}}$ & R2L $p$ & R2L $p_{\mathrm{FDR}}$ \\
\midrule
Fp1--Fp2 & 0.540 & 0.720 & 0.699 & 0.941 \\
F3--F4   & 0.911 & 0.990 & 0.914 & 0.941 \\
C3--C4   & 0.393 & 0.720 & 0.821 & 0.941 \\
P3--P4   & 0.990 & 0.990 & 0.941 & 0.941 \\
O1--O2   & 0.348 & 0.720 & 0.256 & 0.941 \\
F7--F8   & 0.472 & 0.720 & 0.920 & 0.941 \\
T7--T8   & 0.512 & 0.720 & 0.690 & 0.941 \\
P7--P8   & 0.457 & 0.720 & 0.510 & 0.941 \\
\bottomrule
\end{tabular}
\end{table}

Table~\ref{tab:s4} reports left$\rightarrow$right raw \textit{p}-values for the Gaussian, polynomial, and sigmoid kernels at the four pre-specified ROI pairs. No single Euclidean kernel produced a consistent significant ROI pattern after correction. The full table (both directions, $t$-values, and Cohen's $d$ for all eight pairs) is provided as \texttt{euclidean\_kernel\_baseline\_group\_tests.csv}.

\begin{table}[H]
\centering
\caption{\textbf{Euclidean single-kernel baseline at the pre-specified ROIs.} Left$\rightarrow$right raw \textit{p}-values; none survive FDR correction across kernels and ROIs.}
\label{tab:s4}
\small
\begin{tabular}{lccc}
\toprule
ROI (pair) & Gaussian $p$ & Polynomial $p$ & Sigmoid $p$ \\
\midrule
F3--F4 & 0.911 & 0.004 & 0.628 \\
T7--T8 & 0.512 & 0.253 & 0.742 \\
P3--P4 & 0.990 & 0.060 & 0.886 \\
P7--P8 & 0.457 & 0.888 & 0.619 \\
\bottomrule
\end{tabular}
\end{table}

Table~\ref{tab:s5} compares the magnitude-squared coherence baseline with RGA-NCA at the four pre-specified ROIs (raw \textit{p}-values), matching Table~3 of the main text. Provided as \texttt{linear\_coherence\_vs\_rga\_summary.csv}.

\begin{table}[H]
\centering
\caption{\textbf{Linear coherence baseline versus RGA-NCA.} Raw \textit{p}-values for the four pre-specified ROI pairs.}
\label{tab:s5}
\small
\begin{tabular}{lcc}
\toprule
Channel pair & Linear coherence $p$ & RGA-NCA $p$ \\
\midrule
F3--F4 & 0.42 & 0.029 \\
T7--T8 & 0.08 & 0.022 \\
P3--P4 & 0.01 & 0.013 \\
P7--P8 & 0.01 & 0.019 \\
\bottomrule
\end{tabular}
\end{table}

Table~\ref{tab:s6} reports the T7--T8 group-comparison \textit{p}-value before and after AAAR, used in the statistical-power illustration (Figure~9 of the main text). Provided as \texttt{aaar\_t7t8\_power\_summary.csv}.

\begin{table}[H]
\centering
\caption{\textbf{AAAR ablation (T7--T8 connectivity).} Group-comparison \textit{p}-value and $-\log_{10}p$ before and after adding the AAAR step.}
\label{tab:s6}
\small
\begin{tabular}{lcc}
\toprule
Preprocessing condition & Raw $p$ & $-\log_{10}p$ \\
\midrule
Standard preprocessing only & 0.2899 & 0.538 \\
Standard preprocessing $+$ AAAR & 0.0221 & 1.656 \\
\bottomrule
\end{tabular}
\end{table}

\clearpage
\section*{Supplementary Simulation S1. Multichannel EEG-like Channel Covariance Simulation}

The controlled dynamical-system analysis in the main manuscript uses covariance matrices derived from delay-embedded scalar trajectories. To provide an additional check with the same matrix form as the empirical EEG analysis, we added a multichannel EEG-like simulation in which sample covariance matrices were computed directly from channel-by-time data,
\begin{equation}
    X \in \mathbb{R}^{N_{\mathrm{channels}}\times T}, \qquad
    C = \frac{(X-\bar{X})(X-\bar{X})^{\top}}{T-1}.
\end{equation}
This supplementary simulation was designed as a methodological consistency check, not as a generative model of schizophrenia EEG.

\subsection*{Simulation Design}

We simulated $N_{\mathrm{channels}}=64$ EEG channels and $T=500$ samples per segment, matching the empirical RGA-NCA window length. Each Monte Carlo repetition used the empirical sample sizes of the main analysis ($n_{\mathrm{HC}}=32$, $n_{\mathrm{SZ}}=49$). The clean multichannel signal for group $g\in\{\mathrm{HC},\mathrm{SZ}\}$ was generated as
\begin{equation}
    X_g = L_g^{\top}Z,
\end{equation}
where $L_g$ is the upper Cholesky factor of the group covariance template, satisfying $L_g^\top L_g=\Sigma_g$, and $Z$ is a temporally colored source matrix. The temporal driver used autoregressive colored noise with region-specific oscillatory components: occipital alpha-like activity, temporal theta-like activity, and frontal beta-like activity. This construction introduces EEG-like temporal autocorrelation while retaining direct channel-wise covariance estimation.

The HC covariance template was built from spatially smooth scalp correlations plus region-level block structure. The SZ template was created by implanting four predefined channel-wise covariance perturbations into the HC template and then projecting the result back to the SPD cone:
\begin{equation}
    \Sigma_{\mathrm{SZ}} =
    \Pi_{\mathcal{S}_{++}}\left(
    \Sigma_{\mathrm{HC}} + \sum_{(i,j)\in\mathcal{P}}\delta_{ij}
    (e_i e_j^{\top}+e_j e_i^{\top})
    \right).
\end{equation}
The implanted perturbations were: T7--T8 ($\delta=-0.30$), F3--F4 ($\delta=-0.25$), P3--P4 ($\delta=-0.20$), and P7--P8 ($\delta=+0.24$). These perturbations were used only to create a known ground-truth covariance contrast.

Sensor noise was added as
\begin{equation}
    Y = X + E,
\end{equation}
with heterogeneous channel variance. Noise weights were highest for frontotemporal channels, lowest for occipital channels, and intermediate elsewhere. Signal-to-noise ratios were tested at $+20$, $+10$, $0$, and $-10$~dB. For each SNR, 30 Monte Carlo repetitions were run.

For both the Riemannian and Euclidean analyses, SCMs were diagonally loaded and trace-normalized before comparison:
\begin{equation}
    \tilde{C} =
    \frac{C+\epsilon\bar{d}I}{\mathrm{Tr}(C+\epsilon\bar{d}I)}, \qquad
    \bar{d}=\frac{1}{N_{\mathrm{channels}}}\mathrm{Tr}(C), \quad \epsilon=0.05.
\end{equation}
The Riemannian representation used the affine-invariant tangent-space descriptor, whereas the Euclidean baseline used vectorized SCM differences with the Frobenius geometry.

\subsection*{Evaluation Metrics}

Three quantities were computed. First, whole-SCM contrast recovery measured whether the noisy HC--SZ difference vector preserved the clean implanted HC--SZ covariance contrast. This was reported as cosine similarity between the clean and noisy contrast vectors. Second, ROI-pair recovery evaluated the four implanted channel pairs directly, using ROI-level cosine similarity and sign accuracy between the clean and noisy ROI contrast vectors. Third, a sensitivity grid repeated the simulation across four implanted-effect scales ($0.50\times$, $0.75\times$, $1.00\times$, and $1.25\times$) and four SNR levels to test whether the AIRM advantage depended on a single selected effect size.

\begin{figure}[H]
\centering
\includegraphics[width=\textwidth]{Figure_S1_EEG_like_covariance_simulation.pdf}
\caption{\textbf{Supplementary multichannel EEG-like channel covariance simulation.}
(\textbf{a}) Implanted channel-wise covariance perturbation $\Delta\Sigma=\Sigma_{\mathrm{SZ}}-\Sigma_{\mathrm{HC}}$ in a 64-channel SCM. The matrix is sparse by design, with perturbations restricted to the four predefined channel pairs.
(\textbf{b}) Recovery of the implanted clean HC--SZ full-SCM covariance contrast after adding heterogeneous sensor noise.
(\textbf{c}) AIRM ROI-pair recovery at $+10$~dB, plotted as recovered contrast divided by the clean AIRM ROI contrast; values above zero indicate preserved direction.
(\textbf{d}) Parameter-sensitivity grid showing the mean AIRM advantage over the Euclidean SCM baseline in full-SCM contrast recovery across implanted-effect scales and SNR levels. Points and error bars in panels b--c show Monte Carlo mean $\pm$ SD across 30 repetitions.}
\label{fig:supp_eeg_like}
\end{figure}

\begin{table}[H]
\centering
\caption{\textbf{Summary of the multichannel EEG-like covariance simulation.} Values are Monte Carlo mean $\pm$ SD across 30 repetitions.}
\label{tab:supp_eeg_like}
\resizebox{\textwidth}{!}{%
\begin{tabular}{rrrrrrr}
\toprule
SNR (dB) & AIRM full-SCM cosine & Euclidean full-SCM cosine & AIRM ROI cosine & Euclidean ROI cosine & AIRM sign accuracy & Euclidean sign accuracy \\
\midrule
$+20$ & $0.862 \pm 0.005$ & $0.427 \pm 0.043$ & $0.999 \pm 0.001$ & $0.997 \pm 0.003$ & $1.00 \pm 0.00$ & $1.00 \pm 0.00$ \\
$+10$ & $0.800 \pm 0.005$ & $0.405 \pm 0.034$ & $0.995 \pm 0.001$ & $0.996 \pm 0.003$ & $1.00 \pm 0.00$ & $1.00 \pm 0.00$ \\
$0$ & $0.468 \pm 0.013$ & $0.349 \pm 0.032$ & $0.979 \pm 0.008$ & $0.994 \pm 0.004$ & $1.00 \pm 0.00$ & $1.00 \pm 0.00$ \\
$-10$ & $0.078 \pm 0.016$ & $0.093 \pm 0.023$ & $0.892 \pm 0.064$ & $0.907 \pm 0.052$ & $1.00 \pm 0.00$ & $0.99 \pm 0.05$ \\
\bottomrule
\end{tabular}
}
\end{table}

The simulation confirms that the additional covariance benchmark can be formulated using the same channel-wise SCM construction as the empirical EEG analysis. Direct ROI-pair recovery was high in both representations, confirming that the implanted channel-pair perturbations were recoverable in the simulated SCMs. The main advantage of AIRM appeared in whole-SCM contrast recovery: under moderate noise levels ($+20$ and $+10$~dB), the AIRM tangent-space representation preserved the global implanted HC--SZ covariance contrast more faithfully than the Euclidean SCM baseline. The parameter-sensitivity grid further showed that the AIRM advantage in whole-SCM contrast recovery was positive across implanted-effect scales from $0.50\times$ to $1.25\times$ at $+20$, $+10$, and $0$~dB, but vanished under severe noise ($-10$~dB). Thus, this supplementary analysis supports the consistency of the covariance formulation while preserving the cautious interpretation that it is a stylized methodological check rather than a disease-generative simulation.

\clearpage
\section*{Supplementary Code}

\textbf{Code S1.} Clean MATLAB implementation of the RGA-NCA analysis pipeline and core coupling/log-map distance function (\texttt{run\_rga\_nca\_analysis.m}, \texttt{compute\_riemann\_hybrid\_coupling.m}).

\textbf{Code S2.} Clean MATLAB implementation of the linear coherence benchmark and the exploratory leave-one-subject-out SVM analysis (\texttt{run\_linear\_coherence\_benchmark.m}, \texttt{run\_svm\_classification.m}).

\textbf{Code S3.} Base-R script reproducing the primary ROI statistics and BH-FDR correction from the supplied CSV files (\texttt{reproduce\_statistics.R}).

\textbf{Code S4.} R script generating the multichannel EEG-like covariance simulation, Figure S1, and Table S7 (\texttt{Code\_S4\_eeg\_like\_covariance\_simulation.R}).

\section*{Supplementary Files}

The following files accompany this supplement.

\textit{Empirical data tables (Tables S1--S6):}
\begin{itemize}
    \item \texttt{rga\_nca\_subject\_level\_distances.csv}: Table S1, subject-level RGA-NCA distances.
    \item \texttt{rga\_nca\_roi\_statistics.csv} (and \texttt{rga\_nca\_roi\_statistics\_recomputed.csv}): Table S2, primary ROI statistics and Welch checks.
    \item \texttt{directional\_granger\_features.csv}, \texttt{directional\_granger\_group\_tests\_fdr.csv}: Table S3, directional Granger baseline.
    \item \texttt{euclidean\_kernel\_baseline\_group\_tests.csv}: Table S4, Euclidean single-kernel baseline.
    \item \texttt{linear\_coherence\_vs\_rga\_summary.csv}: Table S5, linear coherence versus RGA-NCA.
    \item \texttt{aaar\_t7t8\_power\_summary.csv}: Table S6, AAAR ablation.
\end{itemize}

\textit{Simulation S1 files (Figure S1, Table S7):}
\begin{itemize}
    \item \texttt{Figure\_S1\_EEG\_like\_covariance\_simulation.pdf}: vector version of Supplementary Figure S1.
    \item \texttt{Supplementary\_Table\_S7\_EEG\_like\_summary.csv}: summary statistics for Table S7.
    \item \texttt{Supplementary\_EEG\_like\_monte\_carlo\_summary.csv}: repetition-level Monte Carlo summary.
    \item \texttt{Supplementary\_EEG\_like\_subject\_metrics.csv}: subject-level simulated metrics.
    \item \texttt{Supplementary\_EEG\_like\_roi\_pair\_recovery.csv}: ROI-pair recovery values for the four implanted channel pairs.
    \item \texttt{Supplementary\_EEG\_like\_parameter\_grid.csv} and \texttt{Supplementary\_EEG\_like\_parameter\_grid\_summary.csv}: sensitivity-grid results and summary.
\end{itemize}

\textit{Code (Code S1--S4):}
\begin{itemize}
    \item \texttt{run\_rga\_nca\_analysis.m}, \texttt{compute\_riemann\_hybrid\_coupling.m}: Code S1.
    \item \texttt{run\_linear\_coherence\_benchmark.m}, \texttt{run\_svm\_classification.m}: Code S2.
    \item \texttt{reproduce\_statistics.R}: Code S3.
    \item \texttt{Code\_S4\_eeg\_like\_covariance\_simulation.R}: Code S4.
\end{itemize}

\end{document}
