# Supplementary material for: Riemannian Geometry for Noise-Robust Covariance Network Analysis of Schizophrenia EEG: Geometric-Entropic Signatures of Dysconnectivity
Source: Entropy (Basel). 2026 Jun 8;28(6):644. doi: 10.3390/e28060644 (PMC13297899; doi:10.3390/e28060644)
Supplement: Supplementary file 1 [file entropy-28-00644-s001.zip › Supplementary_Materials/data/euclidean_kernel_baseline_group_tests.csv]

method	channel_pair	control_n	sz_n	left_to_right_p	right_to_left_p	left_to_right_t	right_to_left_t	left_to_right_cohens_d	right_to_left_cohens_d
Gaussian kernel Granger	Fp1_Fp2	32	49	0.540024590690249	0.69870203026046	-0.615980203227141	0.389172396469148	-0.140231338037346	0.0939385290915485
Gaussian kernel Granger	F3_F4	32	49	0.910999294988391	0.914230425381958	-0.112218023080233	-0.10807534984886	-0.0257285783297602	-0.0237447791291818
Gaussian kernel Granger	C3_C4	32	49	0.393133828320187	0.820577235295714	-0.860456718407663	0.227936579853983	-0.203852999130786	0.0551491881442325
Gaussian kernel Granger	P3_P4	32	49	0.989920401684805	0.940696247327664	-0.0126837020628307	-0.0746743935905279	-0.00293042339047831	-0.0169270172911253
Gaussian kernel Granger	O1_O2	32	49	0.347948579930767	0.255592109817091	-0.946774204004141	1.14808404879581	-0.227319869738253	0.270068616294061
Gaussian kernel Granger	F7_F8	32	49	0.472284441170601	0.91964596421074	-0.722784871842369	0.101373732475719	-0.162981744663096	0.0246538018466071
Gaussian kernel Granger	T7_T8	32	49	0.512015607197898	0.690018520320095	-0.658966649760634	0.400839105250975	-0.145821855601674	0.0947077006614194
Gaussian kernel Granger	P7_P8	32	49	0.456987085602462	0.50976765019772	-0.748754207968636	0.662734451067024	-0.175995285795662	0.150105599121832
Polynomial kernel Granger	Fp1_Fp2	32	49	0.484289949436241	0.25189948209877	-0.703935522507072	-1.15479318078853	-0.16611487795786	-0.253260755144411
Polynomial kernel Granger	F3_F4	32	49	0.00373858179406404	0.517347208767492	-3.01755318029435	-0.651059746538179	-0.706056479205273	-0.14972378748555
Polynomial kernel Granger	C3_C4	32	49	0.186151028713431	0.0938243823818054	-1.33625700632336	-1.69984052383065	-0.306129619399268	-0.385962205494855
Polynomial kernel Granger	P3_P4	32	49	0.0604761289565367	0.0683739282761851	-1.90955686218277	-1.85334074944502	-0.432970357183575	-0.423921607150978
Polynomial kernel Granger	O1_O2	32	49	0.184084123559094	0.822284696666093	1.34497161867113	-0.225519848744151	0.320757329546369	-0.0516280282184653
Polynomial kernel Granger	F7_F8	32	49	0.91802468997059	0.969137226142568	-0.103373930191683	0.0388458380683082	-0.0244273931026015	0.00898577471461282
Polynomial kernel Granger	T7_T8	32	49	0.252755556880495	0.898049983710696	-1.15304438520622	0.128703175805984	-0.25649334721631	0.0305883033791371
Polynomial kernel Granger	P7_P8	32	49	0.888227876855233	0.829785347736201	-0.141079142053349	-0.215915238932183	-0.0319157127008934	-0.0504760366314002
Sigmoid kernel Granger	Fp1_Fp2	32	49	0.440706487029476	0.223738606969002	-0.77580661710242	1.22868711452892	-0.177977691809158	0.283163847694105
Sigmoid kernel Granger	F3_F4	32	49	0.627999745106994	0.67864258213316	-0.486923462525038	0.416465743422039	-0.112308591162477	0.0988807417115936
Sigmoid kernel Granger	C3_C4	32	49	0.363360577060272	0.412626926030327	-0.915255621444901	0.82507038766855	-0.207873662224735	0.193368651779695
Sigmoid kernel Granger	P3_P4	32	49	0.886462427072718	0.0134865844294732	0.143381330636597	2.53322179205513	0.0333954251280682	0.561467507194287
Sigmoid kernel Granger	O1_O2	32	49	0.274243694931781	0.691202092811102	-1.10384903523898	-0.399430855334989	-0.260877470549447	-0.0968428038062381
Sigmoid kernel Granger	F7_F8	32	49	0.795382166965554	0.90758434436282	0.260514561502045	-0.116518967341262	0.0613425349468918	-0.026286442004488
Sigmoid kernel Granger	T7_T8	32	49	0.742368211968876	0.549855698687092	-0.330132915634061	0.601402806021246	-0.0756510673144521	0.140943225641852
Sigmoid kernel Granger	P7_P8	32	49	0.618736819519497	0.286651987344487	-0.500038204203004	1.07580228339795	-0.114368082839893	0.256556391691921
