# Supplementary material for: Riemannian Geometry for Noise-Robust Covariance Network Analysis of Schizophrenia EEG: Geometric-Entropic Signatures of Dysconnectivity
Source: Entropy (Basel). 2026 Jun 8;28(6):644. doi: 10.3390/e28060644 (PMC13297899; doi:10.3390/e28060644)
Supplement: Supplementary file 1 [file entropy-28-00644-s001.zip › Supplementary_Materials/data/Supplementary_EEG_like_subject_metrics.csv]

snr_db	rep	subject	group	sim_riemann	sim_euclidean
20	1	1	HC	0.839379201101565	0.999185240497834
20	1	2	HC	0.848593390175865	0.999204947653447
20	1	3	HC	0.847871912274065	0.999181090406125
20	1	4	HC	0.845417302642377	0.999219033029524
20	1	5	HC	0.851302651369722	0.99917276154206
20	1	6	HC	0.846276414140932	0.999289095014697
20	1	7	HC	0.846995571099972	0.999248200715225
20	1	8	HC	0.849640641291368	0.999229104526899
20	1	9	HC	0.840142510040385	0.99908579287409
20	1	10	HC	0.844549773931375	0.999286241714953
20	1	11	HC	0.86508699695462	0.999290530536251
20	1	12	HC	0.864187846863571	0.999380689811421
20	1	13	HC	0.855520928041377	0.999309908734213
20	1	14	HC	0.852313410370491	0.999319850833135
20	1	15	HC	0.846143678430897	0.999233919973259
20	1	16	HC	0.843851937544648	0.999221197530817
20	1	17	HC	0.84449395386296	0.99929281527563
20	1	18	HC	0.839158276454081	0.999330284434193
20	1	19	HC	0.841531960599514	0.999210991117795
20	1	20	HC	0.858451025683884	0.999323834088265
20	1	21	HC	0.857205092277072	0.99930622648554
20	1	22	HC	0.843712548179829	0.999176497184387
20	1	23	HC	0.849756001507237	0.999262037597021
20	1	24	HC	0.860517001998086	0.99936769175829
20	1	25	HC	0.851149172380106	0.999280264183557
20	1	26	HC	0.851320037110394	0.99923527674146
20	1	27	HC	0.844256363864183	0.999173598035992
20	1	28	HC	0.842131186476676	0.999109127001049
20	1	29	HC	0.841296522348143	0.999184284888928
20	1	30	HC	0.856064078969969	0.999318495748406
20	1	31	HC	0.844736749706912	0.999282487384747
20	1	32	HC	0.851439890884542	0.99912282788082
20	1	33	SZ	0.841494813078925	0.999253911624929
20	1	34	SZ	0.842699799557929	0.999286953630495
20	1	35	SZ	0.832492158066947	0.999284245779732
20	1	36	SZ	0.828017064037469	0.999148493538279
20	1	37	SZ	0.836478985128094	0.99935492682675
20	1	38	SZ	0.844186208016416	0.99912968927176
20	1	39	SZ	0.841945090197323	0.999256806239152
20	1	40	SZ	0.830145337687352	0.999222568331602
20	1	41	SZ	0.852766581602254	0.999377168431612
20	1	42	SZ	0.845309877379208	0.999382618965667
20	1	43	SZ	0.835816132624937	0.999179485942046
20	1	44	SZ	0.82729899557608	0.999201444476804
20	1	45	SZ	0.854168019704775	0.999334227787892
20	1	46	SZ	0.829716905467526	0.999262562804386
20	1	47	SZ	0.831153284622176	0.999127217128015
20	1	48	SZ	0.846842174578641	0.999350996327694
20	1	49	SZ	0.83625649306917	0.99917444814946
20	1	50	SZ	0.824766785404346	0.998932261523303
20	1	51	SZ	0.845329217996893	0.999384935413888
20	1	52	SZ	0.838221010084822	0.999206529456182
20	1	53	SZ	0.830270432646502	0.99918769216137
20	1	54	SZ	0.849228227519883	0.999251645001431
20	1	55	SZ	0.846110314080835	0.999255314709327
20	1	56	SZ	0.833448278364155	0.999223372535155
20	1	57	SZ	0.8394762913515	0.999218171763127
20	1	58	SZ	0.836951562954391	0.999250721625834
20	1	59	SZ	0.837505964855221	0.999251224208463
20	1	60	SZ	0.829411254392123	0.9992522775262
20	1	61	SZ	0.828832164475493	0.999231646925395
20	1	62	SZ	0.839304493865454	0.999206969793993
20	1	63	SZ	0.828444890186159	0.999189217891201
20	1	64	SZ	0.837642941483171	0.999119469318013
20	1	65	SZ	0.840396422608429	0.99931092707314
20	1	66	SZ	0.837379634412231	0.999266755353365
20	1	67	SZ	0.831291454023554	0.999032532165721
20	1	68	SZ	0.831200100447061	0.999208861665792
20	1	69	SZ	0.838126642427973	0.999213957069364
20	1	70	SZ	0.83638692779592	0.999249641715772
20	1	71	SZ	0.82903164963684	0.999181254963293
20	1	72	SZ	0.837222673840281	0.999283007938733
20	1	73	SZ	0.841830116555068	0.99922123862488
20	1	74	SZ	0.833550611015371	0.99927778671
20	1	75	SZ	0.839212598327928	0.99929175031998
20	1	76	SZ	0.842497551256369	0.999317261880816
20	1	77	SZ	0.839084453600703	0.999107213395517
20	1	78	SZ	0.830781733296023	0.999274082069491
20	1	79	SZ	0.838746356580705	0.99930207039091
20	1	80	SZ	0.846978440912801	0.999351198453453
20	1	81	SZ	0.842200426531203	0.999297462105035
20	2	1	HC	0.857319054874665	0.999416609963987
20	2	2	HC	0.837322038103504	0.999103453896682
20	2	3	HC	0.850134074333264	0.999268043334061
20	2	4	HC	0.852811316914023	0.999161654637734
20	2	5	HC	0.858194293996932	0.999341397076533
20	2	6	HC	0.848473579120153	0.999290628560594
20	2	7	HC	0.847219822964492	0.999309848227789
20	2	8	HC	0.851784916098628	0.999344250247469
20	2	9	HC	0.841191105808664	0.99919625887006
20	2	10	HC	0.853151643550952	0.999271883008786
20	2	11	HC	0.856099080800179	0.999285726851617
20	2	12	HC	0.860655467703913	0.99944719037679
20	2	13	HC	0.847468915245803	0.999180014266441
20	2	14	HC	0.866396212973502	0.999415440040407
20	2	15	HC	0.848705084047786	0.999092028831667
20	2	16	HC	0.866248817426856	0.999385267742071
20	2	17	HC	0.861456257745846	0.99936663682042
20	2	18	HC	0.857056617535845	0.999194096442377
20	2	19	HC	0.845971387837504	0.999238791509986
20	2	20	HC	0.851742297339343	0.999215804247833
20	2	21	HC	0.848213260316117	0.999193008696365
20	2	22	HC	0.850977509418389	0.999290576681609
20	2	23	HC	0.85462850712121	0.999164791059019
20	2	24	HC	0.855743175459936	0.999270647786879
20	2	25	HC	0.843139074982491	0.999158963209026
20	2	26	HC	0.851154558618666	0.999231967203534
20	2	27	HC	0.853574023697825	0.999304615038919
20	2	28	HC	0.844674682232837	0.999113402758719
20	2	29	HC	0.853957710099914	0.999290627783393
20	2	30	HC	0.848707608254871	0.999301314434945
20	2	31	HC	0.84325196560911	0.999212689375233
20	2	32	HC	0.845929989364651	0.999328951367069
20	2	33	SZ	0.846126201859092	0.999298385677832
20	2	34	SZ	0.84048504656483	0.999116050096213
20	2	35	SZ	0.835843230566294	0.999186716424338
20	2	36	SZ	0.842395466234057	0.999207479329488
20	2	37	SZ	0.83382047272034	0.999185686817265
20	2	38	SZ	0.834515075155619	0.999033029105961
20	2	39	SZ	0.837320073269262	0.999098115344039
20	2	40	SZ	0.842538775793703	0.999244518792832
20	2	41	SZ	0.842105231725853	0.999195840846902
20	2	42	SZ	0.843618876216468	0.999317259359942
20	2	43	SZ	0.84047705030026	0.999082687717756
20	2	44	SZ	0.832260324309574	0.999082107233217
20	2	45	SZ	0.836163243905443	0.999137692608334
20	2	46	SZ	0.838554249937668	0.999288781627124
20	2	47	SZ	0.838943856805197	0.999345739881946
20	2	48	SZ	0.854264902908958	0.9993647431788
20	2	49	SZ	0.831704876596768	0.999238982657156
20	2	50	SZ	0.832757194737266	0.999204687384894
20	2	51	SZ	0.838835555950382	0.999387235366921
20	2	52	SZ	0.834893529077977	0.999314782695591
20	2	53	SZ	0.844143399279902	0.99922361775427
20	2	54	SZ	0.837594889409092	0.999145582439776
20	2	55	SZ	0.834224267886794	0.999156487077395
20	2	56	SZ	0.843775432089074	0.999291849145627
20	2	57	SZ	0.825735359367074	0.999152834177916
20	2	58	SZ	0.827047797758976	0.999090028016206
20	2	59	SZ	0.831395580694744	0.999145558688596
20	2	60	SZ	0.833063037843884	0.999271961744736
20	2	61	SZ	0.840968724385274	0.999149044954244
20	2	62	SZ	0.84181883284859	0.99929574564342
20	2	63	SZ	0.83478884989876	0.999413078089117
20	2	64	SZ	0.833932788653417	0.999215057157353
20	2	65	SZ	0.82926809989279	0.999256277287811
20	2	66	SZ	0.830816984532705	0.999258949907094
20	2	67	SZ	0.848959598741494	0.999277180914931
20	2	68	SZ	0.835519947125203	0.999238868885078
20	2	69	SZ	0.827256628044561	0.999219426192167
20	2	70	SZ	0.834335625578365	0.999207379128729
20	2	71	SZ	0.849187732436407	0.999381562571674
20	2	72	SZ	0.83462773985751	0.999241770810238
20	2	73	SZ	0.842936963864319	0.99935640506063
20	2	74	SZ	0.832064868315118	0.999152752118118
20	2	75	SZ	0.839631154246327	0.999248305136225
20	2	76	SZ	0.836240286211535	0.999283316363001
20	2	77	SZ	0.83115476023831	0.999020617761547
20	2	78	SZ	0.847961286244513	0.999356035922512
20	2	79	SZ	0.832648067931655	0.999205616685429
20	2	80	SZ	0.836627155987496	0.999288295077278
20	2	81	SZ	0.831957352397761	0.999283175716423
20	3	1	HC	0.849841239813705	0.99922391316769
20	3	2	HC	0.845275348541095	0.99920050199061
20	3	3	HC	0.849942530684434	0.999245622388076
20	3	4	HC	0.856962409796758	0.999173295155063
20	3	5	HC	0.845390830716103	0.999173458807881
20	3	6	HC	0.848613148567327	0.999276010756904
20	3	7	HC	0.847817761454909	0.999210871401749
20	3	8	HC	0.85571695990437	0.999292968622427
20	3	9	HC	0.845885264144758	0.999160998389194
20	3	10	HC	0.867775495574407	0.999404624767722
20	3	11	HC	0.847493409696546	0.999143130227677
20	3	12	HC	0.850620556114654	0.999313798531241
20	3	13	HC	0.841752567324805	0.999108022538645
20	3	14	HC	0.851683286885982	0.999145190500378
20	3	15	HC	0.853929846507819	0.999165138589277
20	3	16	HC	0.85334283111566	0.999146557351957
20	3	17	HC	0.853338305163273	0.99931997954475
20	3	18	HC	0.846561404971859	0.999191582688918
20	3	19	HC	0.856343622251271	0.999248102018091
20	3	20	HC	0.859138055609878	0.999328054053693
20	3	21	HC	0.850575253935777	0.99929821648513
20	3	22	HC	0.84127684337381	0.999281278095016
20	3	23	HC	0.855472023574636	0.999383891626849
20	3	24	HC	0.844952267946743	0.999254227102033
20	3	25	HC	0.851331482129214	0.99917952900282
20	3	26	HC	0.851248371652818	0.999238852363987
20	3	27	HC	0.858829581161261	0.99931025689215
20	3	28	HC	0.850354778908725	0.999246255071393
20	3	29	HC	0.847386946370921	0.999251831679015
20	3	30	HC	0.854439244573112	0.999392891101434
20	3	31	HC	0.851545802148003	0.999325946448783
20	3	32	HC	0.853085426963403	0.999249247993675
20	3	33	SZ	0.837979447968721	0.999265709139767
20	3	34	SZ	0.845015348755445	0.999337886945185
20	3	35	SZ	0.842646992926348	0.999270441191392
20	3	36	SZ	0.843672544564357	0.999328332054897
20	3	37	SZ	0.840150469563483	0.999275238689858
20	3	38	SZ	0.845870835223344	0.999316562393679
20	3	39	SZ	0.837960229125669	0.999256006601745
20	3	40	SZ	0.836850149655506	0.999241025817391
20	3	41	SZ	0.832941918853754	0.999151969614078
20	3	42	SZ	0.838806693894692	0.999248666599383
20	3	43	SZ	0.830845723678843	0.999225380803744
20	3	44	SZ	0.839194981778266	0.999243730996069
20	3	45	SZ	0.831251063572548	0.999276961310632
20	3	46	SZ	0.846752958654501	0.999250662221081
20	3	47	SZ	0.833085770890729	0.999181480361754
20	3	48	SZ	0.842419263417664	0.999253542648935
20	3	49	SZ	0.832044858592301	0.999156023195165
20	3	50	SZ	0.840772584070727	0.999296168092668
20	3	51	SZ	0.83989484903642	0.999185371601586
20	3	52	SZ	0.830027671155289	0.99928316121268
20	3	53	SZ	0.83418536225975	0.999270840926075
20	3	54	SZ	0.836325779743536	0.999314701284435
20	3	55	SZ	0.853099383708027	0.999320525846902
20	3	56	SZ	0.835979220426806	0.999362499653809
20	3	57	SZ	0.834422005010229	0.999201219409767
20	3	58	SZ	0.844372787182929	0.999261512425202
20	3	59	SZ	0.831736335000253	0.999173972635659
20	3	60	SZ	0.840518443973744	0.999281790154926
20	3	61	SZ	0.830847205424844	0.999301711788925
20	3	62	SZ	0.844517180130844	0.999352214754239
20	3	63	SZ	0.834926524529673	0.999253507317968
20	3	64	SZ	0.835275060102118	0.999209503743585
20	3	65	SZ	0.847172340060637	0.999374721059587
20	3	66	SZ	0.844969142446687	0.999302373781482
20	3	67	SZ	0.832463405865917	0.999049853904154
20	3	68	SZ	0.837676107312259	0.999406439800002
20	3	69	SZ	0.843056353806711	0.999367235236678
20	3	70	SZ	0.838810666231027	0.999312275493771
20	3	71	SZ	0.82913643376819	0.99914490269339
20	3	72	SZ	0.839127991485565	0.9993142265434
20	3	73	SZ	0.829162709950437	0.999196546029613
20	3	74	SZ	0.825119011967976	0.999137907231316
20	3	75	SZ	0.841126202346617	0.999262512387004
20	3	76	SZ	0.836950438761451	0.999251440222112
20	3	77	SZ	0.830973660292004	0.999259740474129
20	3	78	SZ	0.839551663740906	0.999270835437193
20	3	79	SZ	0.847034796529918	0.999339096272852
20	3	80	SZ	0.834718109359024	0.999157206557665
20	3	81	SZ	0.835051402201451	0.999290720929929
20	4	1	HC	0.853673878255904	0.999273322334163
20	4	2	HC	0.847386535702397	0.999280082339466
20	4	3	HC	0.840538983516585	0.999241417044533
20	4	4	HC	0.848004743398382	0.999304231920361
20	4	5	HC	0.837420125868221	0.999132486881787
20	4	6	HC	0.849594964783255	0.999182771849823
20	4	7	HC	0.851931063566144	0.999297728456755
20	4	8	HC	0.839536030782123	0.999197487361029
20	4	9	HC	0.855309468084517	0.999221440460401
20	4	10	HC	0.848122064337566	0.999246707695292
20	4	11	HC	0.851134551701141	0.999302472046695
20	4	12	HC	0.845697640972141	0.999181654340757
20	4	13	HC	0.847051122110664	0.999308827612709
20	4	14	HC	0.848000755592732	0.999328859676778
20	4	15	HC	0.854027677185583	0.999330065809496
20	4	16	HC	0.85909712024626	0.99937380124688
20	4	17	HC	0.849633776467587	0.999122042053224
20	4	18	HC	0.848429713534508	0.999264413962089
20	4	19	HC	0.842456982298651	0.99917616713985
20	4	20	HC	0.849753198618912	0.999229425610333
20	4	21	HC	0.858801950497485	0.999295832383514
20	4	22	HC	0.848603230270782	0.999307493654212
20	4	23	HC	0.853140979765717	0.999284681581277
20	4	24	HC	0.838755203779775	0.999123736687205
20	4	25	HC	0.845131914017685	0.999154881033734
20	4	26	HC	0.852176275353858	0.999125052002533
20	4	27	HC	0.85553859153795	0.999240654909252
20	4	28	HC	0.856589688542823	0.999305499821886
20	4	29	HC	0.846901904774014	0.999172289229844
20	4	30	HC	0.858804685915059	0.999295655461379
20	4	31	HC	0.853124301806733	0.999295519844334
20	4	32	HC	0.848068014759479	0.999194112884057
20	4	33	SZ	0.835860184638144	0.999205010061606
20	4	34	SZ	0.825491007804297	0.999151039886558
20	4	35	SZ	0.822995923189555	0.999144299202669
20	4	36	SZ	0.843381235713124	0.999298421062794
20	4	37	SZ	0.837558434220623	0.9992697210684
20	4	38	SZ	0.835193667216216	0.999228334244413
20	4	39	SZ	0.838002315425586	0.999291782971586
20	4	40	SZ	0.838157567195904	0.999287391222664
20	4	41	SZ	0.841958296500545	0.999222729311212
20	4	42	SZ	0.844044706111956	0.999266589778557
20	4	43	SZ	0.838968618720786	0.999231344287363
20	4	44	SZ	0.820298057037011	0.999214191864481
20	4	45	SZ	0.835371918831496	0.9993420936714
20	4	46	SZ	0.834354536004304	0.999059713353547
20	4	47	SZ	0.842495186910646	0.999250805250383
20	4	48	SZ	0.837925337275737	0.999363942328525
20	4	49	SZ	0.851550146732882	0.999325988950767
20	4	50	SZ	0.841405176629166	0.999367711265584
20	4	51	SZ	0.832160543445686	0.999271885923207
20	4	52	SZ	0.846268533624556	0.999342295121582
20	4	53	SZ	0.845306729504095	0.999386558375412
20	4	54	SZ	0.836476469159635	0.999302101410677
20	4	55	SZ	0.843019870502024	0.999264322544389
20	4	56	SZ	0.84443347761575	0.999362530635032
20	4	57	SZ	0.847413981664455	0.999301480456304
20	4	58	SZ	0.847380780485033	0.999385745704491
20	4	59	SZ	0.831604523614598	0.999226662816084
20	4	60	SZ	0.831097655723651	0.999091161105149
20	4	61	SZ	0.832685011189048	0.999235578775927
20	4	62	SZ	0.83368471629153	0.999267590104573
20	4	63	SZ	0.848106821506175	0.99928520608854
20	4	64	SZ	0.839889060181758	0.999205177613154
20	4	65	SZ	0.835295632214338	0.999256679438461
20	4	66	SZ	0.842303717893331	0.999352511959436
20	4	67	SZ	0.843601002648642	0.999342308921926
20	4	68	SZ	0.84120745181333	0.999359271912546
20	4	69	SZ	0.837143634094683	0.999315110420601
20	4	70	SZ	0.842925115237373	0.999176528517066
20	4	71	SZ	0.832808742706945	0.999071353238384
20	4	72	SZ	0.843478304354129	0.999308861438263
20	4	73	SZ	0.833563527110001	0.999416182482509
20	4	74	SZ	0.832707352025974	0.999241617482563
20	4	75	SZ	0.838187893499878	0.999209569260494
20	4	76	SZ	0.839495703251776	0.999073498448178
20	4	77	SZ	0.835228909273505	0.999261033966111
20	4	78	SZ	0.834236695776112	0.999271404399853
20	4	79	SZ	0.831656609656283	0.999201620676323
20	4	80	SZ	0.841445956530379	0.999301857045457
20	4	81	SZ	0.838819480138677	0.999314924455711
20	5	1	HC	0.847278487232793	0.999097777374831
20	5	2	HC	0.848562580381489	0.999187533597627
20	5	3	HC	0.852848074404126	0.999251262779638
20	5	4	HC	0.849451213862039	0.999231996975535
20	5	5	HC	0.851825093853319	0.999276524596342
20	5	6	HC	0.844918365114525	0.999020986061396
20	5	7	HC	0.850005340992735	0.999279279713593
20	5	8	HC	0.860056345151097	0.999244598381752
20	5	9	HC	0.858767216166146	0.999314774942734
20	5	10	HC	0.85566026586447	0.999243373537704
20	5	11	HC	0.838038757332046	0.999119182151221
20	5	12	HC	0.847311469807952	0.999155004406967
20	5	13	HC	0.838360259999952	0.999133201666829
20	5	14	HC	0.84452072385751	0.999219182450642
20	5	15	HC	0.845593736030688	0.999324331054961
20	5	16	HC	0.848906789601129	0.999298572177858
20	5	17	HC	0.850188043677591	0.999340042129917
20	5	18	HC	0.854600109595336	0.999175203509239
20	5	19	HC	0.850813817071881	0.999369723748074
20	5	20	HC	0.850705341842651	0.999053957823907
20	5	21	HC	0.857759825592556	0.99927635076881
20	5	22	HC	0.856135034425592	0.999271805628194
20	5	23	HC	0.852560207136636	0.999298681390768
20	5	24	HC	0.843447204935763	0.999172087068687
20	5	25	HC	0.854042783529563	0.999190854094239
20	5	26	HC	0.8410592900472	0.999177696343353
20	5	27	HC	0.854466701618695	0.999220082662601
20	5	28	HC	0.860028403708565	0.99927437663163
20	5	29	HC	0.863693956669082	0.999343541540322
20	5	30	HC	0.847661160946503	0.999337632672318
20	5	31	HC	0.858301669566975	0.999290686250093
20	5	32	HC	0.843114258360213	0.999146273793298
20	5	33	SZ	0.828524330126158	0.99888996046548
20	5	34	SZ	0.836146437072662	0.999311638082042
20	5	35	SZ	0.849726449998976	0.999290326416682
20	5	36	SZ	0.838968212319753	0.999223370148192
20	5	37	SZ	0.829529006585995	0.999103587492823
20	5	38	SZ	0.829750238538851	0.999345779948506
20	5	39	SZ	0.839458832207372	0.999267275981246
20	5	40	SZ	0.850437130272748	0.999348908650037
20	5	41	SZ	0.843726177902108	0.999291314618335
20	5	42	SZ	0.83293714954969	0.999285512552782
20	5	43	SZ	0.837062922325426	0.999272622109399
20	5	44	SZ	0.836941584332731	0.999293498824343
20	5	45	SZ	0.838288094595907	0.999178698590021
20	5	46	SZ	0.836464686982825	0.999179778329906
20	5	47	SZ	0.83306167922128	0.999280329332794
20	5	48	SZ	0.8491024207014	0.999182582048271
20	5	49	SZ	0.83521006611444	0.999273960696251
20	5	50	SZ	0.844802097507091	0.999347000096093
20	5	51	SZ	0.836334600589668	0.999285491122042
20	5	52	SZ	0.828652627215079	0.999233154814702
20	5	53	SZ	0.837956303605937	0.999202571294519
20	5	54	SZ	0.852685021861601	0.999391535215378
20	5	55	SZ	0.829760044831834	0.999090210270082
20	5	56	SZ	0.848906246468028	0.9993167486641
20	5	57	SZ	0.836801764630969	0.999215101657546
20	5	58	SZ	0.83296707099893	0.999313590326779
20	5	59	SZ	0.836602103395302	0.999293754206771
20	5	60	SZ	0.83615043481336	0.999269041583464
20	5	61	SZ	0.84685028622379	0.999397003002351
20	5	62	SZ	0.833259685799108	0.99930602227367
20	5	63	SZ	0.838520735696086	0.999268155468986
20	5	64	SZ	0.83896133120678	0.999147630974192
20	5	65	SZ	0.839497281524285	0.999143711389572
20	5	66	SZ	0.845091882297551	0.999352837875854
20	5	67	SZ	0.827543367656634	0.999156961519364
20	5	68	SZ	0.838782295028572	0.999247432590949
20	5	69	SZ	0.836170830136749	0.99925220164399
20	5	70	SZ	0.837181743740065	0.999202442068868
20	5	71	SZ	0.842576963118046	0.999321768188321
20	5	72	SZ	0.838503992160013	0.999308498879455
20	5	73	SZ	0.837256801158162	0.999275992606695
20	5	74	SZ	0.835578213185145	0.999297095551411
20	5	75	SZ	0.829361707506257	0.999171531532945
20	5	76	SZ	0.833280079710473	0.999319827101543
20	5	77	SZ	0.836894510637295	0.99928587202791
20	5	78	SZ	0.839378627838824	0.999225331095728
20	5	79	SZ	0.835094523875105	0.999194965878281
20	5	80	SZ	0.833661838279134	0.999302774254745
20	5	81	SZ	0.848206300964523	0.999248884434746
20	6	1	HC	0.849619279819623	0.999255509583119
20	6	2	HC	0.853174744001756	0.999368898123586
20	6	3	HC	0.841223220392541	0.999245567409123
20	6	4	HC	0.85478311330808	0.999256060191884
20	6	5	HC	0.867592352477898	0.999321984908069
20	6	6	HC	0.841845368509264	0.999255791208691
20	6	7	HC	0.859230126664446	0.99933693782758
20	6	8	HC	0.855096045722085	0.999215308072645
20	6	9	HC	0.838898775573636	0.999122901790505
20	6	10	HC	0.850632575348034	0.99925732822946
20	6	11	HC	0.847291258712117	0.999292593695904
20	6	12	HC	0.845403349003201	0.999205898252708
20	6	13	HC	0.850498404048703	0.999332024603369
20	6	14	HC	0.843196842832308	0.999257716407181
20	6	15	HC	0.853872699485238	0.999357127781827
20	6	16	HC	0.854841637470164	0.999341271715911
20	6	17	HC	0.851224090583534	0.999399577649222
20	6	18	HC	0.848357442632088	0.999256584566908
20	6	19	HC	0.839123645451299	0.999085484233029
20	6	20	HC	0.857071231638099	0.999338869098447
20	6	21	HC	0.855985505471236	0.999246408509411
20	6	22	HC	0.855176599607822	0.999246816972781
20	6	23	HC	0.853139660484207	0.999204076200459
20	6	24	HC	0.85314334640634	0.999266086020054
20	6	25	HC	0.860606656673579	0.999245769751546
20	6	26	HC	0.86163250339437	0.999301502784837
20	6	27	HC	0.856471034963675	0.9993316037276
20	6	28	HC	0.854246752417465	0.999287663925676
20	6	29	HC	0.858321860941144	0.999356627470735
20	6	30	HC	0.838552188766916	0.998905397517204
20	6	31	HC	0.853905203170966	0.999218303941267
20	6	32	HC	0.843496710962063	0.99916102383179
20	6	33	SZ	0.842821435225483	0.999292600869137
20	6	34	SZ	0.828736051168945	0.999229575050165
20	6	35	SZ	0.827007811323994	0.999128973402172
20	6	36	SZ	0.83992891319402	0.999352537808457
20	6	37	SZ	0.839508096178787	0.999132054777393
20	6	38	SZ	0.829259639297259	0.999298183485709
20	6	39	SZ	0.834414851776394	0.99924943288387
20	6	40	SZ	0.835152482300229	0.999242147225149
20	6	41	SZ	0.834948678330658	0.999291577688611
20	6	42	SZ	0.836950202669095	0.999173098153753
20	6	43	SZ	0.828391920869104	0.9992010868884
20	6	44	SZ	0.834440243519463	0.999154619980636
20	6	45	SZ	0.847588714419419	0.99932623941505
20	6	46	SZ	0.837042387759768	0.999248628814072
20	6	47	SZ	0.840897021209779	0.99931305987474
20	6	48	SZ	0.83554548058148	0.999218166441901
20	6	49	SZ	0.837571493537195	0.999302242648179
20	6	50	SZ	0.841680674622708	0.999312362186918
20	6	51	SZ	0.843642484177357	0.999356668834265
20	6	52	SZ	0.847477086264565	0.999291063744068
20	6	53	SZ	0.8463900054742	0.999384278604568
20	6	54	SZ	0.841203329210766	0.999194621485357
20	6	55	SZ	0.841480712435949	0.999311317910873
20	6	56	SZ	0.843877848401681	0.999267325673461
20	6	57	SZ	0.845668082603268	0.999358913227377
20	6	58	SZ	0.839070144409287	0.999088703981017
20	6	59	SZ	0.834091665791522	0.999179103675029
20	6	60	SZ	0.8447163602051	0.999261417066508
20	6	61	SZ	0.834138199080905	0.999176144845065
20	6	62	SZ	0.821173409518527	0.999153864112901
20	6	63	SZ	0.830212541664473	0.999117689627539
20	6	64	SZ	0.844564361212301	0.999311951553368
20	6	65	SZ	0.834758725114722	0.99916425253226
20	6	66	SZ	0.832884833881168	0.999208204636612
20	6	67	SZ	0.843558999979031	0.999120152437239
20	6	68	SZ	0.836102264545047	0.999220774508855
20	6	69	SZ	0.83989710555227	0.999253742060308
20	6	70	SZ	0.839060465492125	0.999223700768536
20	6	71	SZ	0.842595175849172	0.99918238542968
20	6	72	SZ	0.838243124994534	0.99922287942365
20	6	73	SZ	0.824305671278787	0.999198585464979
20	6	74	SZ	0.841729192651712	0.99924689128735
20	6	75	SZ	0.841559559753169	0.9993084050994
20	6	76	SZ	0.837032824375192	0.999367790726884
20	6	77	SZ	0.833757283771357	0.999171635407515
20	6	78	SZ	0.833309048951346	0.999267375882451
20	6	79	SZ	0.844475979124411	0.999271773856324
20	6	80	SZ	0.841759836188573	0.999276405105123
20	6	81	SZ	0.840605089567284	0.999204427462703
20	7	1	HC	0.850473440657381	0.999274596912299
20	7	2	HC	0.854961182045007	0.999263753107204
20	7	3	HC	0.852862864741993	0.999327420975191
20	7	4	HC	0.844444297417132	0.999252884968798
20	7	5	HC	0.841194718415446	0.99919326383524
20	7	6	HC	0.858121064892635	0.999244750696046
20	7	7	HC	0.848765123576588	0.999190301932362
20	7	8	HC	0.851875902393977	0.999304448865739
20	7	9	HC	0.849197748514929	0.999171184417837
20	7	10	HC	0.845061902284655	0.999226195345652
20	7	11	HC	0.849092954140597	0.999270871883377
20	7	12	HC	0.849577515517459	0.99927948070016
20	7	13	HC	0.836607454577624	0.999123228941182
20	7	14	HC	0.848076155904961	0.999274233646643
20	7	15	HC	0.848630160111529	0.999179950545332
20	7	16	HC	0.853061957058783	0.9992765279162
20	7	17	HC	0.849610064013997	0.999232504324657
20	7	18	HC	0.855267069431955	0.99925826563884
20	7	19	HC	0.855459560618729	0.999363635138117
20	7	20	HC	0.850205287058076	0.999219840928091
20	7	21	HC	0.853390506806573	0.999246888324355
20	7	22	HC	0.850888523542514	0.999240011321907
20	7	23	HC	0.853164101727876	0.99925792815654
20	7	24	HC	0.84735553076756	0.999173000157471
20	7	25	HC	0.855042026188143	0.999311111542801
20	7	26	HC	0.854129719773406	0.999293355049302
20	7	27	HC	0.847729535422317	0.999252270091827
20	7	28	HC	0.851696388999553	0.999358838130192
20	7	29	HC	0.844755181078939	0.9991618061073
20	7	30	HC	0.855914478959228	0.999315494238114
20	7	31	HC	0.848511986083178	0.999262202377104
20	7	32	HC	0.860947142957381	0.99933304610758
20	7	33	SZ	0.84093472808647	0.999257206833853
20	7	34	SZ	0.84008753154027	0.999272527845656
20	7	35	SZ	0.836556090334472	0.999295811291394
20	7	36	SZ	0.839793485771706	0.999271711910874
20	7	37	SZ	0.834090060041354	0.999249589103991
20	7	38	SZ	0.83308689378503	0.99914692087786
20	7	39	SZ	0.841034955447661	0.999223644440781
20	7	40	SZ	0.846686048699983	0.999294098602947
20	7	41	SZ	0.832193914641718	0.999273499815607
20	7	42	SZ	0.838961378086437	0.999088771400639
20	7	43	SZ	0.846019315913568	0.999305570110803
20	7	44	SZ	0.843986063313168	0.999316574474308
20	7	45	SZ	0.829925018653482	0.999260585097434
20	7	46	SZ	0.842426106517269	0.999336184432366
20	7	47	SZ	0.837182411786686	0.999255871086384
20	7	48	SZ	0.833034012200352	0.999095454142678
20	7	49	SZ	0.834096994735034	0.999253354538252
20	7	50	SZ	0.848664459252119	0.999299476310124
20	7	51	SZ	0.841327058278095	0.999306084348596
20	7	52	SZ	0.833773000934232	0.999217382065501
20	7	53	SZ	0.846199527533395	0.999292001387787
20	7	54	SZ	0.831797165176335	0.999261852418726
20	7	55	SZ	0.842224739847951	0.999335412010845
20	7	56	SZ	0.844531477863854	0.999319008799593
20	7	57	SZ	0.842824501705156	0.999288630667882
20	7	58	SZ	0.831114663455456	0.99932622865058
20	7	59	SZ	0.829349688381406	0.999231995425259
20	7	60	SZ	0.834742603203276	0.999182532770684
20	7	61	SZ	0.830389886168646	0.999094823908334
20	7	62	SZ	0.847090800448596	0.999401936022962
20	7	63	SZ	0.825618563142013	0.99927055523611
20	7	64	SZ	0.839652634157246	0.999260354569554
20	7	65	SZ	0.828908288813615	0.99914106434036
20	7	66	SZ	0.835615841489458	0.999224714866618
20	7	67	SZ	0.83486413486639	0.999222409750784
20	7	68	SZ	0.834531003496191	0.999099111920258
20	7	69	SZ	0.834794950843417	0.999134163844331
20	7	70	SZ	0.838520478951593	0.999231437533785
20	7	71	SZ	0.828068778730605	0.999223422763629
20	7	72	SZ	0.844039148087183	0.999283152690526
20	7	73	SZ	0.842228289569327	0.999269883482953
20	7	74	SZ	0.843716675781755	0.999375452563332
20	7	75	SZ	0.835716133622476	0.999246702758058
20	7	76	SZ	0.836596857303358	0.999139567168825
20	7	77	SZ	0.849185378673534	0.999352870600576
20	7	78	SZ	0.836229446815455	0.999326732612504
20	7	79	SZ	0.834939376100564	0.999241769010906
20	7	80	SZ	0.83525536018032	0.999245121169758
20	7	81	SZ	0.84040292160995	0.999355112878495
20	8	1	HC	0.84431209265738	0.999225092102866
20	8	2	HC	0.851844297863377	0.999336364184293
20	8	3	HC	0.839122388202602	0.999105859586156
20	8	4	HC	0.853280157197899	0.999397114287149
20	8	5	HC	0.859118671118757	0.999248166593767
20	8	6	HC	0.844877040038252	0.99917096991308
20	8	7	HC	0.856725098422392	0.999235326139015
20	8	8	HC	0.852076532147621	0.999204300760805
20	8	9	HC	0.841650949217661	0.999206503388832
20	8	10	HC	0.858262094669238	0.999350069333491
20	8	11	HC	0.849853749421035	0.999296477397669
20	8	12	HC	0.857675733544403	0.999247954320174
20	8	13	HC	0.84595373728872	0.999153207245421
20	8	14	HC	0.856472293481697	0.999243484836773
20	8	15	HC	0.850030424237333	0.999114824382603
20	8	16	HC	0.849625861436473	0.999302192740742
20	8	17	HC	0.84391086882909	0.999097099277457
20	8	18	HC	0.859359238194263	0.99930529337893
20	8	19	HC	0.868603394055518	0.999404122621946
20	8	20	HC	0.845277735157793	0.999081063629932
20	8	21	HC	0.846989241559088	0.999293660496199
20	8	22	HC	0.842857957767131	0.99918019008493
20	8	23	HC	0.853206063175621	0.999190725474232
20	8	24	HC	0.855137217328818	0.999234334796909
20	8	25	HC	0.840485420957727	0.999125425098653
20	8	26	HC	0.863092191742963	0.999376269225852
20	8	27	HC	0.845548083914414	0.999190181984346
20	8	28	HC	0.856641583932717	0.999332736613146
20	8	29	HC	0.854982747180664	0.99936105755035
20	8	30	HC	0.855479051388412	0.999221907162773
20	8	31	HC	0.85387507540885	0.999278159368067
20	8	32	HC	0.85603176764832	0.99934768995056
20	8	33	SZ	0.85188647472492	0.99942986118615
20	8	34	SZ	0.82196993334905	0.999203045941666
20	8	35	SZ	0.840591879620069	0.999265919032547
20	8	36	SZ	0.845003976691025	0.999329049287797
20	8	37	SZ	0.836826168198154	0.99922709686933
20	8	38	SZ	0.845819855447959	0.999348178353449
20	8	39	SZ	0.84322877966643	0.99929912802234
20	8	40	SZ	0.839253618921548	0.999173349067085
20	8	41	SZ	0.840827132808642	0.99939702746535
20	8	42	SZ	0.841445580502563	0.999201982268697
20	8	43	SZ	0.832336393871674	0.999151126177413
20	8	44	SZ	0.838416820837517	0.999172741097296
20	8	45	SZ	0.834472960200613	0.999310786161688
20	8	46	SZ	0.835416855918449	0.99933507167413
20	8	47	SZ	0.833531438452955	0.999195904637726
20	8	48	SZ	0.835406976903541	0.999174542616625
20	8	49	SZ	0.839744025090833	0.999275211331188
20	8	50	SZ	0.83604180939	0.999151502064396
20	8	51	SZ	0.832545592468065	0.999257723344305
20	8	52	SZ	0.835695727880487	0.99909754571998
20	8	53	SZ	0.834640189119619	0.999154112459102
20	8	54	SZ	0.839768691695763	0.999232387073848
20	8	55	SZ	0.838317464220229	0.999375445032156
20	8	56	SZ	0.851715177091924	0.999241835157068
20	8	57	SZ	0.836226796302061	0.999170994513493
20	8	58	SZ	0.851211776640516	0.99942049246525
20	8	59	SZ	0.835896831330759	0.99923026932789
20	8	60	SZ	0.848187476187617	0.999347243793691
20	8	61	SZ	0.832788824889682	0.999236596554988
20	8	62	SZ	0.856658448037129	0.999404136808363
20	8	63	SZ	0.828133486418261	0.999119144244455
20	8	64	SZ	0.839739021468182	0.99923386109925
20	8	65	SZ	0.826173729916204	0.999189536597812
20	8	66	SZ	0.840893280351026	0.999315817682612
20	8	67	SZ	0.837285776049234	0.999212139183518
20	8	68	SZ	0.842508221871321	0.999286618931164
20	8	69	SZ	0.85019459242482	0.999124464484223
20	8	70	SZ	0.841146916237131	0.99929651624944
20	8	71	SZ	0.833823137898676	0.999260949368599
20	8	72	SZ	0.845235921405252	0.999283335103187
20	8	73	SZ	0.840486565989212	0.999372679647526
20	8	74	SZ	0.841794214611733	0.999207134428285
20	8	75	SZ	0.829462140702968	0.99921865273313
20	8	76	SZ	0.834766957645573	0.999138684596064
20	8	77	SZ	0.84690801524241	0.999398627917947
20	8	78	SZ	0.833448562045877	0.999233013256287
20	8	79	SZ	0.839718766674537	0.99929526068825
20	8	80	SZ	0.830198391090838	0.999220154199434
20	8	81	SZ	0.853521569808545	0.99938745390847
20	9	1	HC	0.858197212001362	0.999376464179275
20	9	2	HC	0.849693926166315	0.99919228600702
20	9	3	HC	0.850456168257785	0.999255140694738
20	9	4	HC	0.855787018079427	0.999319297411584
20	9	5	HC	0.84642319346552	0.999279236192391
20	9	6	HC	0.837928224397104	0.999147497700652
20	9	7	HC	0.846138432607338	0.999067902581415
20	9	8	HC	0.854705053498397	0.999214199484396
20	9	9	HC	0.846634675705178	0.999274120311745
20	9	10	HC	0.846510279292725	0.999240984518128
20	9	11	HC	0.856455671780828	0.999242148175423
20	9	12	HC	0.853534685174363	0.999349196981785
20	9	13	HC	0.850289182203564	0.99924698931257
20	9	14	HC	0.852855524766105	0.999225337362324
20	9	15	HC	0.854770070533855	0.999299227026251
20	9	16	HC	0.848554837906643	0.999133393152414
20	9	17	HC	0.856957306769776	0.999213841350213
20	9	18	HC	0.850093806405205	0.999305278844786
20	9	19	HC	0.852246966910538	0.999260087962913
20	9	20	HC	0.847325940638433	0.999270945278313
20	9	21	HC	0.856075860973462	0.999277990911104
20	9	22	HC	0.859060218735647	0.999344267961688
20	9	23	HC	0.854805668203337	0.999156902885547
20	9	24	HC	0.854028323671774	0.999257132227933
20	9	25	HC	0.846626408972322	0.999320885316947
20	9	26	HC	0.857841763934476	0.999377246206829
20	9	27	HC	0.849508575469576	0.999281661841199
20	9	28	HC	0.844718669245301	0.999147430871009
20	9	29	HC	0.850012038265257	0.999299696760992
20	9	30	HC	0.850133135858156	0.999308652313453
20	9	31	HC	0.848171603097379	0.999312042914877
20	9	32	HC	0.842496728558189	0.999136329818497
20	9	33	SZ	0.819293655642471	0.999159011092951
20	9	34	SZ	0.839916740707187	0.999157995934652
20	9	35	SZ	0.838167773630884	0.999313321601759
20	9	36	SZ	0.825263976546398	0.999095591065636
20	9	37	SZ	0.845982147260816	0.999248275972419
20	9	38	SZ	0.830794349205099	0.999240617436927
20	9	39	SZ	0.839156336219797	0.999198959233646
20	9	40	SZ	0.81858965316502	0.998950384464422
20	9	41	SZ	0.84408606475298	0.999134511830443
20	9	42	SZ	0.837085517898808	0.999241740369232
20	9	43	SZ	0.827763226982256	0.999092990343093
20	9	44	SZ	0.827016239159588	0.999202381908223
20	9	45	SZ	0.826047664077024	0.999185145628192
20	9	46	SZ	0.820899088084932	0.999195337381017
20	9	47	SZ	0.829552264306141	0.999238949018116
20	9	48	SZ	0.832753647316076	0.999277008732311
20	9	49	SZ	0.842260557889359	0.999166314242739
20	9	50	SZ	0.829176016351137	0.999122645234259
20	9	51	SZ	0.848228538321569	0.999376872311785
20	9	52	SZ	0.835357124238893	0.999124845511818
20	9	53	SZ	0.837210185885874	0.999138493454983
20	9	54	SZ	0.839481422457381	0.999342017610476
20	9	55	SZ	0.852329965094409	0.999276293680923
20	9	56	SZ	0.827606072719447	0.999122992715684
20	9	57	SZ	0.833845100765397	0.99914873523732
20	9	58	SZ	0.82768489598792	0.999234955897045
20	9	59	SZ	0.844200183275647	0.999401991252983
20	9	60	SZ	0.83181054279233	0.999143731849163
20	9	61	SZ	0.830261430436346	0.999167216372237
20	9	62	SZ	0.832974438337398	0.999308094590822
20	9	63	SZ	0.840443600075495	0.999300928121112
20	9	64	SZ	0.838512232563217	0.999201819479006
20	9	65	SZ	0.828229513573343	0.999195329887664
20	9	66	SZ	0.846649460560358	0.999314337097285
20	9	67	SZ	0.84247856042144	0.999251682863529
20	9	68	SZ	0.827580095500189	0.999277173702038
20	9	69	SZ	0.836971212534717	0.99926175450755
20	9	70	SZ	0.829082435519449	0.999131120319403
20	9	71	SZ	0.830289854967568	0.999177775602787
20	9	72	SZ	0.833267928934863	0.999220351329686
20	9	73	SZ	0.832336424457708	0.999197868490393
20	9	74	SZ	0.837052881190679	0.999260283863158
20	9	75	SZ	0.833279656009121	0.999351621877859
20	9	76	SZ	0.841391182805865	0.999328002011889
20	9	77	SZ	0.839000291357075	0.999307702329337
20	9	78	SZ	0.84858576889432	0.999378501292465
20	9	79	SZ	0.841433651100027	0.999193475754326
20	9	80	SZ	0.832625136289442	0.99906562971258
20	9	81	SZ	0.83272665420213	0.999149425279902
20	10	1	HC	0.83811585717532	0.999229997876327
20	10	2	HC	0.842505171091467	0.999189583315637
20	10	3	HC	0.848790655332112	0.999235948609468
20	10	4	HC	0.851759711376921	0.999304984994334
20	10	5	HC	0.849183973620919	0.999361269438142
20	10	6	HC	0.845777479088408	0.999144553618693
20	10	7	HC	0.850010485295578	0.999161555323127
20	10	8	HC	0.844432413602571	0.999261912024445
20	10	9	HC	0.844989417023527	0.999207929964607
20	10	10	HC	0.849315793768107	0.9991699854302
20	10	11	HC	0.845519444854557	0.999205873382069
20	10	12	HC	0.838550991411649	0.999153320723365
20	10	13	HC	0.856694131093847	0.999278817689401
20	10	14	HC	0.868077427542538	0.999390320812156
20	10	15	HC	0.848201945811602	0.999199818287025
20	10	16	HC	0.851852477385549	0.999155022549064
20	10	17	HC	0.842859378324215	0.999225601784992
20	10	18	HC	0.855442076033799	0.999298234843236
20	10	19	HC	0.853162046358812	0.999259333722955
20	10	20	HC	0.852621304493428	0.999334964550682
20	10	21	HC	0.849066693542225	0.999359853143788
20	10	22	HC	0.850465957288988	0.999283740535274
20	10	23	HC	0.852070911881084	0.999243820868262
20	10	24	HC	0.859561068831507	0.999280123607566
20	10	25	HC	0.854668414915008	0.999404373390418
20	10	26	HC	0.843107025306196	0.999072592100528
20	10	27	HC	0.854122877627791	0.99917385023774
20	10	28	HC	0.841942798001505	0.999179242818285
20	10	29	HC	0.857731948928399	0.999268908565921
20	10	30	HC	0.856821728493862	0.999315059426058
20	10	31	HC	0.851918014598776	0.999286850862468
20	10	32	HC	0.846502788701669	0.999302073670903
20	10	33	SZ	0.832895490497716	0.999251121197391
20	10	34	SZ	0.839612246957936	0.999128930616899
20	10	35	SZ	0.844332653260808	0.999219232290017
20	10	36	SZ	0.833898782280978	0.99921623550384
20	10	37	SZ	0.829365714897865	0.999189062566686
20	10	38	SZ	0.829595137753961	0.999227685184589
20	10	39	SZ	0.832312918268157	0.999108019841069
20	10	40	SZ	0.84133042759087	0.999341212341502
20	10	41	SZ	0.83103092429686	0.999278842720509
20	10	42	SZ	0.841320272769626	0.999311287338815
20	10	43	SZ	0.834689117550989	0.999197375066596
20	10	44	SZ	0.83989428403336	0.999233544416331
20	10	45	SZ	0.840643623000138	0.99927343228493
20	10	46	SZ	0.8323643457055	0.999153464174245
20	10	47	SZ	0.831341805078062	0.999206819172535
20	10	48	SZ	0.825867887351111	0.999058108600369
20	10	49	SZ	0.836516877816574	0.999275334085461
20	10	50	SZ	0.841073288660649	0.999284594718991
20	10	51	SZ	0.842822756727143	0.999342273026547
20	10	52	SZ	0.845967606726902	0.999292336133038
20	10	53	SZ	0.836963968990512	0.999228442943312
20	10	54	SZ	0.835754139105101	0.999211515075753
20	10	55	SZ	0.829412210413536	0.999150281827063
20	10	56	SZ	0.829366907968425	0.999159915849677
20	10	57	SZ	0.83458106706696	0.999231715053452
20	10	58	SZ	0.836645347632242	0.999266701422759
20	10	59	SZ	0.847330592642344	0.999215030379705
20	10	60	SZ	0.828845309621338	0.999219298906368
20	10	61	SZ	0.83472443550586	0.999219866868595
20	10	62	SZ	0.831183226116579	0.999224699873441
20	10	63	SZ	0.831291492165323	0.999169684701668
20	10	64	SZ	0.840049860687395	0.999255275791596
20	10	65	SZ	0.835123011779252	0.99920870733322
20	10	66	SZ	0.846455793242132	0.999309824073941
20	10	67	SZ	0.839767708384434	0.999176132115916
20	10	68	SZ	0.83884677511237	0.999313462388373
20	10	69	SZ	0.837570889391462	0.99913246614062
20	10	70	SZ	0.839864314965939	0.999257585886817
20	10	71	SZ	0.83652394856716	0.999170099185847
20	10	72	SZ	0.841224665306097	0.999314041966094
20	10	73	SZ	0.840213930253753	0.999266075042483
20	10	74	SZ	0.845990175968785	0.999328843074859
20	10	75	SZ	0.830219774147569	0.99915201090761
20	10	76	SZ	0.827824143232092	0.999139517022126
20	10	77	SZ	0.826975464999997	0.999221241560761
20	10	78	SZ	0.835408513154046	0.999246568844097
20	10	79	SZ	0.844907678846307	0.999370644824249
20	10	80	SZ	0.839385562850854	0.999285124746905
20	10	81	SZ	0.842986217956039	0.999287783956651
20	11	1	HC	0.851476348354829	0.99915352573263
20	11	2	HC	0.851353576093542	0.999307761281
20	11	3	HC	0.855078653963281	0.99927324366086
20	11	4	HC	0.856145432532552	0.999277865353252
20	11	5	HC	0.848700864599552	0.999263947482767
20	11	6	HC	0.858093335234192	0.999315016664995
20	11	7	HC	0.856052757237573	0.999359277845744
20	11	8	HC	0.846136550992755	0.999228955019511
20	11	9	HC	0.843686119439886	0.999268448147444
20	11	10	HC	0.839036098500448	0.99911299025647
20	11	11	HC	0.852464218317614	0.999221741388721
20	11	12	HC	0.844117005729567	0.999194135574184
20	11	13	HC	0.848907927133528	0.99920662268416
20	11	14	HC	0.835749087712379	0.999194918182914
20	11	15	HC	0.864591920606542	0.999335708568386
20	11	16	HC	0.846987348958929	0.999239280256039
20	11	17	HC	0.839226511429601	0.999139267211007
20	11	18	HC	0.849536108038156	0.99914819800038
20	11	19	HC	0.859100240302191	0.999300502990322
20	11	20	HC	0.852263063946883	0.999310796159876
20	11	21	HC	0.836515083396433	0.999099364828919
20	11	22	HC	0.842211830653183	0.999159688472391
20	11	23	HC	0.859852729229493	0.999354251323211
20	11	24	HC	0.854834266015608	0.99920588605353
20	11	25	HC	0.842864649911375	0.999143555253632
20	11	26	HC	0.847951943353856	0.999228103617569
20	11	27	HC	0.853900732842325	0.999383202281152
20	11	28	HC	0.842792944020166	0.999194546383098
20	11	29	HC	0.846939683986651	0.999171941948396
20	11	30	HC	0.851448722323727	0.999235029680885
20	11	31	HC	0.849410093195623	0.999266051292309
20	11	32	HC	0.850212273632051	0.99929068411041
20	11	33	SZ	0.836621321363461	0.999320101018864
20	11	34	SZ	0.842006716453382	0.999267582938095
20	11	35	SZ	0.830527888299314	0.999161307838347
20	11	36	SZ	0.833126154588909	0.999320478114857
20	11	37	SZ	0.843079544934007	0.999268500515909
20	11	38	SZ	0.836407920096078	0.99930239169049
20	11	39	SZ	0.829229783812567	0.999099371169008
20	11	40	SZ	0.830903515058328	0.99912422598039
20	11	41	SZ	0.836513077676487	0.999140850797789
20	11	42	SZ	0.844114730606617	0.999233654473177
20	11	43	SZ	0.838056391103482	0.999145718278535
20	11	44	SZ	0.839887659475925	0.999200573955237
20	11	45	SZ	0.842916031680031	0.999417718388023
20	11	46	SZ	0.84398269792894	0.999389787316558
20	11	47	SZ	0.831030954121406	0.999233959918677
20	11	48	SZ	0.83298688382091	0.999198917577678
20	11	49	SZ	0.821210554394092	0.999179390312717
20	11	50	SZ	0.82572694406752	0.999151463957068
20	11	51	SZ	0.841121229521311	0.999413981611312
20	11	52	SZ	0.84070195874031	0.999253199170184
20	11	53	SZ	0.836804477847244	0.999232151411932
20	11	54	SZ	0.830525645550832	0.999304632513889
20	11	55	SZ	0.833324021659893	0.999308796563672
20	11	56	SZ	0.835530287252506	0.999087970393786
20	11	57	SZ	0.829913826015044	0.999290175717335
20	11	58	SZ	0.84002199861784	0.999300562129123
20	11	59	SZ	0.832423545734156	0.999141936304824
20	11	60	SZ	0.83588649446534	0.99930712065267
20	11	61	SZ	0.838672049044158	0.999186120058724
20	11	62	SZ	0.839203097612467	0.999300878727586
20	11	63	SZ	0.838534475025008	0.999213512608884
20	11	64	SZ	0.837333070895759	0.999240056276652
20	11	65	SZ	0.836868380567983	0.999325048730015
20	11	66	SZ	0.83741400240378	0.999212498723514
20	11	67	SZ	0.839047161397204	0.999189662555763
20	11	68	SZ	0.834077902297863	0.999266221580398
20	11	69	SZ	0.839348222405907	0.999267748016361
20	11	70	SZ	0.848369488477621	0.999218756345939
20	11	71	SZ	0.826452981556676	0.99917015506519
20	11	72	SZ	0.840471927174314	0.999121416114069
20	11	73	SZ	0.834292874111055	0.999137965952874
20	11	74	SZ	0.834795635110714	0.999329614198457
20	11	75	SZ	0.834119110195733	0.999235482366921
20	11	76	SZ	0.826586484035071	0.999259098754037
20	11	77	SZ	0.84039571000057	0.999200400361845
20	11	78	SZ	0.840583786114808	0.999251556511301
20	11	79	SZ	0.844952508728685	0.999240339849842
20	11	80	SZ	0.830285978035446	0.999109721323812
20	11	81	SZ	0.839932178696696	0.999240481517166
20	12	1	HC	0.854163997735236	0.999219412927332
20	12	2	HC	0.853045723355302	0.99931348444918
20	12	3	HC	0.854263604239871	0.999255709921878
20	12	4	HC	0.843111172135645	0.99922888211684
20	12	5	HC	0.843810824446886	0.999118753132582
20	12	6	HC	0.855758380859611	0.99922864393449
20	12	7	HC	0.844644429737811	0.999127588451204
20	12	8	HC	0.849411253893418	0.999283274601027
20	12	9	HC	0.855876426628062	0.999225777992353
20	12	10	HC	0.853488854757195	0.999300582224856
20	12	11	HC	0.85370091378581	0.999297291533143
20	12	12	HC	0.853459847141694	0.99921550509658
20	12	13	HC	0.847308647658793	0.999218646203947
20	12	14	HC	0.838640779254665	0.999047239916928
20	12	15	HC	0.839265631112725	0.999252478418859
20	12	16	HC	0.838806304926205	0.999161218263957
20	12	17	HC	0.84572681206644	0.999209868590203
20	12	18	HC	0.847405845802125	0.999116432052824
20	12	19	HC	0.846636863822294	0.999227609239573
20	12	20	HC	0.845556199776882	0.999271583507941
20	12	21	HC	0.847210793348016	0.999190079771898
20	12	22	HC	0.845801242519169	0.999174021926182
20	12	23	HC	0.854076076642917	0.999291038762665
20	12	24	HC	0.850688297255065	0.999270391307823
20	12	25	HC	0.847008148295244	0.999234871655739
20	12	26	HC	0.851273797980183	0.999161230136589
20	12	27	HC	0.852422798614771	0.999238140880441
20	12	28	HC	0.844266999595879	0.999110493322773
20	12	29	HC	0.849690517859272	0.999310382953732
20	12	30	HC	0.85122438943323	0.999229843938256
20	12	31	HC	0.865972498089678	0.999349576102414
20	12	32	HC	0.849357034409572	0.999207637991296
20	12	33	SZ	0.83610999338897	0.999228449311261
20	12	34	SZ	0.838505623640213	0.999285989588569
20	12	35	SZ	0.840105979058966	0.9992597995502
20	12	36	SZ	0.839939594373859	0.999266316992354
20	12	37	SZ	0.840980530946674	0.999348659186044
20	12	38	SZ	0.842129183550921	0.999212138913937
20	12	39	SZ	0.840407342757405	0.999218390662934
20	12	40	SZ	0.832883797627508	0.999235989695109
20	12	41	SZ	0.835540484411754	0.99929862448044
20	12	42	SZ	0.829132989511174	0.999262925118648
20	12	43	SZ	0.850930552094692	0.999331517568285
20	12	44	SZ	0.829083511782224	0.999282651348442
20	12	45	SZ	0.831942152302756	0.999154091188569
20	12	46	SZ	0.850845049855164	0.999316981236847
20	12	47	SZ	0.847160482681809	0.999356063338374
20	12	48	SZ	0.844190039779032	0.999337267792759
20	12	49	SZ	0.839974323062191	0.999096474876646
20	12	50	SZ	0.837897561553596	0.999271590835818
20	12	51	SZ	0.847890534030056	0.99939535319043
20	12	52	SZ	0.837150598172043	0.999283058580689
20	12	53	SZ	0.837301469524969	0.999198829620453
20	12	54	SZ	0.844573354881696	0.999282149544242
20	12	55	SZ	0.836400896612065	0.999142609312366
20	12	56	SZ	0.821922801631485	0.999129175103419
20	12	57	SZ	0.830129301899381	0.999139986689039
20	12	58	SZ	0.83642766077985	0.999180236518373
20	12	59	SZ	0.845869599611273	0.999331501088016
20	12	60	SZ	0.838055621920125	0.999223835279279
20	12	61	SZ	0.83672516966776	0.999214770031641
20	12	62	SZ	0.836277107335394	0.999205662589374
20	12	63	SZ	0.841980998500308	0.999285132726107
20	12	64	SZ	0.848616328112117	0.99924462665898
20	12	65	SZ	0.821836784368439	0.999210126537598
20	12	66	SZ	0.837735503140023	0.999249607431166
20	12	67	SZ	0.831370855861183	0.999247489917754
20	12	68	SZ	0.847385991220736	0.999229916567407
20	12	69	SZ	0.834818387487519	0.999305604025351
20	12	70	SZ	0.834571964491961	0.999276948056721
20	12	71	SZ	0.837672385789486	0.999274953275353
20	12	72	SZ	0.817424814851118	0.999103234475961
20	12	73	SZ	0.832661857846815	0.999225941614284
20	12	74	SZ	0.836193985278027	0.999247026684395
20	12	75	SZ	0.831962306487457	0.99923166337062
20	12	76	SZ	0.83657692781364	0.999251865191231
20	12	77	SZ	0.840327427095148	0.999167018108455
20	12	78	SZ	0.837450360876273	0.999254216780432
20	12	79	SZ	0.837855674222998	0.999249222034046
20	12	80	SZ	0.832171823817159	0.999309634387528
20	12	81	SZ	0.839334778407203	0.999319666497679
20	13	1	HC	0.860056635388951	0.999298972904046
20	13	2	HC	0.858323878568037	0.999329156580865
20	13	3	HC	0.849355873357444	0.999302097003737
20	13	4	HC	0.84572975768497	0.99914360831097
20	13	5	HC	0.847199010487755	0.99919174235077
20	13	6	HC	0.841465636642153	0.999190696817135
20	13	7	HC	0.858999015256321	0.999258638697505
20	13	8	HC	0.84639063611747	0.999203577758799
20	13	9	HC	0.853007864163913	0.999229188697182
20	13	10	HC	0.847094671287593	0.999159247144798
20	13	11	HC	0.851735366789455	0.999335759073375
20	13	12	HC	0.845808536609839	0.999237887036736
20	13	13	HC	0.839698640989269	0.999072632233375
20	13	14	HC	0.854376442349232	0.999270017381485
20	13	15	HC	0.85061961012315	0.999273689563295
20	13	16	HC	0.847689402060949	0.999100295299699
20	13	17	HC	0.853213007071144	0.999256261814684
20	13	18	HC	0.852355868553384	0.999280543764097
20	13	19	HC	0.837026346355076	0.999174319238982
20	13	20	HC	0.841061750549611	0.999168549708818
20	13	21	HC	0.861153893557251	0.999372407261977
20	13	22	HC	0.847755961524556	0.999032402120552
20	13	23	HC	0.844575667848315	0.999199001778217
20	13	24	HC	0.861921192312213	0.999348194124676
20	13	25	HC	0.851364508402556	0.999279039822717
20	13	26	HC	0.84414327317971	0.999214728562378
20	13	27	HC	0.854427635522317	0.999304719052504
20	13	28	HC	0.86185348305116	0.999299007574547
20	13	29	HC	0.855105857744695	0.999360993928198
20	13	30	HC	0.839617053794217	0.999216282929292
20	13	31	HC	0.854508845560561	0.999267509377877
20	13	32	HC	0.850019023973371	0.999328826214376
20	13	33	SZ	0.828317658578073	0.999192198965496
20	13	34	SZ	0.833031991546765	0.999176641312622
20	13	35	SZ	0.842237043936456	0.999279188132737
20	13	36	SZ	0.837357311814342	0.999314933465715
20	13	37	SZ	0.831528065079947	0.999149537312109
20	13	38	SZ	0.848906775721555	0.99931775639188
20	13	39	SZ	0.84261245149576	0.999309408321232
20	13	40	SZ	0.83535388962149	0.999246234455842
20	13	41	SZ	0.842666084993804	0.999314034075496
20	13	42	SZ	0.840283331719008	0.999184226770672
20	13	43	SZ	0.833148564033798	0.999221776597676
20	13	44	SZ	0.837696042453821	0.999109094064245
20	13	45	SZ	0.828699422374374	0.999192100763463
20	13	46	SZ	0.836775285824419	0.999267427281946
20	13	47	SZ	0.831936953780407	0.999328798349095
20	13	48	SZ	0.838395233476002	0.999289666312734
20	13	49	SZ	0.83072174977377	0.999146344512473
20	13	50	SZ	0.840187815873583	0.999181394140383
20	13	51	SZ	0.837992679891642	0.999289871375184
20	13	52	SZ	0.836453892344586	0.99923091016608
20	13	53	SZ	0.831307528850074	0.999263909184398
20	13	54	SZ	0.832988866716837	0.999254119958061
20	13	55	SZ	0.83781562465964	0.999268993530933
20	13	56	SZ	0.841023161935858	0.999291518676465
20	13	57	SZ	0.835641194265374	0.999173321134151
20	13	58	SZ	0.8361126465723	0.999309646080988
20	13	59	SZ	0.822058482484819	0.99910721644123
20	13	60	SZ	0.846132552978023	0.999273060313805
20	13	61	SZ	0.825681149194499	0.999210450973252
20	13	62	SZ	0.816878175805044	0.998871884162514
20	13	63	SZ	0.839665370614905	0.999267628574014
20	13	64	SZ	0.836715750557415	0.999294249276593
20	13	65	SZ	0.828020793453907	0.999192186636247
20	13	66	SZ	0.839998945860236	0.999319265197597
20	13	67	SZ	0.838813218781628	0.999239002120831
20	13	68	SZ	0.844022435699338	0.999399785229064
20	13	69	SZ	0.836332880491146	0.999252225993802
20	13	70	SZ	0.84113253756265	0.999261453624256
20	13	71	SZ	0.839248462672017	0.999309077686687
20	13	72	SZ	0.841038341542323	0.999270331705408
20	13	73	SZ	0.834789150334003	0.999188462486593
20	13	74	SZ	0.836474167632168	0.99922541907854
20	13	75	SZ	0.828256522568361	0.999107867795864
20	13	76	SZ	0.836199854323752	0.999216092004313
20	13	77	SZ	0.835969624258337	0.999279643905231
20	13	78	SZ	0.831015365754775	0.999254016527961
20	13	79	SZ	0.838849362751806	0.999186450131018
20	13	80	SZ	0.836786124897208	0.999216005415234
20	13	81	SZ	0.839647402388128	0.99924619933199
20	14	1	HC	0.85132048114631	0.99925821936815
20	14	2	HC	0.857419044511896	0.999260271041929
20	14	3	HC	0.849907374058672	0.999262421535169
20	14	4	HC	0.851288321169426	0.999274436523675
20	14	5	HC	0.8510152593913	0.999172606391892
20	14	6	HC	0.84376834208801	0.999248992766998
20	14	7	HC	0.847077306612731	0.999198541246373
20	14	8	HC	0.844940463887614	0.999163900645739
20	14	9	HC	0.854813478775086	0.999306821291788
20	14	10	HC	0.842188027583483	0.999104098590109
20	14	11	HC	0.853299324137661	0.99927316393614
20	14	12	HC	0.842280037535264	0.999195652442622
20	14	13	HC	0.850197432467405	0.999219342933629
20	14	14	HC	0.852426243998161	0.999275480125618
20	14	15	HC	0.845719872824135	0.999136626716713
20	14	16	HC	0.856046982248255	0.999313788190996
20	14	17	HC	0.85121430703352	0.999315105848515
20	14	18	HC	0.850943905904509	0.999230063824018
20	14	19	HC	0.820192145610832	0.998973605183898
20	14	20	HC	0.846616103087245	0.999237050182286
20	14	21	HC	0.849176882601511	0.999160400868612
20	14	22	HC	0.851817843831484	0.999227119025273
20	14	23	HC	0.850902621802573	0.99925515758493
20	14	24	HC	0.857051599485833	0.999273719725403
20	14	25	HC	0.848356919773227	0.999196151360858
20	14	26	HC	0.839739639287531	0.999054026952395
20	14	27	HC	0.842592501349055	0.999242099928994
20	14	28	HC	0.850204947467883	0.999300617329514
20	14	29	HC	0.852264681125834	0.999251888460948
20	14	30	HC	0.842383648987981	0.99923557450095
20	14	31	HC	0.851374384970778	0.999300420726847
20	14	32	HC	0.845732648483277	0.999092463609362
20	14	33	SZ	0.851096734575485	0.999238814447171
20	14	34	SZ	0.829736803254924	0.999209861268238
20	14	35	SZ	0.842993949366226	0.999347900879446
20	14	36	SZ	0.832374721758736	0.999247244349772
20	14	37	SZ	0.825263735758156	0.99905763710296
20	14	38	SZ	0.840902891509876	0.999331380530277
20	14	39	SZ	0.831221597737468	0.999015604225131
20	14	40	SZ	0.848221199953244	0.999387467486701
20	14	41	SZ	0.841271640579057	0.999317893811295
20	14	42	SZ	0.843846197545427	0.99922790151079
20	14	43	SZ	0.828073000953535	0.99913306627471
20	14	44	SZ	0.834394139257794	0.999227870613199
20	14	45	SZ	0.839510927391257	0.999220784157506
20	14	46	SZ	0.838477131498068	0.999287688529817
20	14	47	SZ	0.853478937276132	0.999403712076467
20	14	48	SZ	0.829336035893362	0.999129250694573
20	14	49	SZ	0.827427550968579	0.99917262898618
20	14	50	SZ	0.833434325764885	0.999159765783461
20	14	51	SZ	0.8246602139224	0.999190345845038
20	14	52	SZ	0.840972388246911	0.999205380075266
20	14	53	SZ	0.838518334608076	0.999235352213701
20	14	54	SZ	0.836575106816261	0.999257047340724
20	14	55	SZ	0.827276270493561	0.9990380166242
20	14	56	SZ	0.836356146027392	0.999109696045701
20	14	57	SZ	0.830208503088447	0.99916001280504
20	14	58	SZ	0.832651576443134	0.999221204609637
20	14	59	SZ	0.842348005471314	0.999285957569533
20	14	60	SZ	0.849304528510762	0.999361814733917
20	14	61	SZ	0.843534921131555	0.999328453062754
20	14	62	SZ	0.836498814605023	0.999237967079304
20	14	63	SZ	0.827671988277295	0.999179676703346
20	14	64	SZ	0.83979434824436	0.999280977493881
20	14	65	SZ	0.838064093427731	0.999201288508463
20	14	66	SZ	0.82686767321432	0.999085948192832
20	14	67	SZ	0.838192950912228	0.999281744864258
20	14	68	SZ	0.846114428338224	0.999273068419104
20	14	69	SZ	0.825340926397293	0.999155507073464
20	14	70	SZ	0.850110995781362	0.999247603814534
20	14	71	SZ	0.834781792407277	0.999227589891523
20	14	72	SZ	0.847242860549252	0.999231157741157
20	14	73	SZ	0.83445388632706	0.999293168049218
20	14	74	SZ	0.84517111253699	0.999159132527162
20	14	75	SZ	0.843382796367728	0.999336638143615
20	14	76	SZ	0.83965688940675	0.999332447518235
20	14	77	SZ	0.836999521503222	0.999303310845412
20	14	78	SZ	0.831041138111766	0.999335659125138
20	14	79	SZ	0.835791184803624	0.999258965898734
20	14	80	SZ	0.842226078883782	0.999377941096672
20	14	81	SZ	0.838329555146973	0.999204370784406
20	15	1	HC	0.852641515668316	0.999246131325376
20	15	2	HC	0.84986694770189	0.999252120740569
20	15	3	HC	0.845012614457467	0.99918405021422
20	15	4	HC	0.852318139458857	0.999201209798855
20	15	5	HC	0.849022162627409	0.999213714704008
20	15	6	HC	0.85505095448864	0.999263049789858
20	15	7	HC	0.852818059327071	0.999347214755025
20	15	8	HC	0.849218722103998	0.99925189757287
20	15	9	HC	0.858674852131512	0.999336071167325
20	15	10	HC	0.847483682034442	0.999147925652377
20	15	11	HC	0.851059012110232	0.999225499645431
20	15	12	HC	0.849812376922426	0.999273052417965
20	15	13	HC	0.85153334637641	0.999323247459903
20	15	14	HC	0.847947820748612	0.999282972900308
20	15	15	HC	0.835123197897791	0.99917473354367
20	15	16	HC	0.855022754872646	0.999226444213785
20	15	17	HC	0.857085518663982	0.999364844059622
20	15	18	HC	0.854981056047696	0.999381463812178
20	15	19	HC	0.843288121847302	0.999233689144068
20	15	20	HC	0.845459924593605	0.99918865983541
20	15	21	HC	0.836507201717959	0.999182500313633
20	15	22	HC	0.845847820663154	0.999265853381734
20	15	23	HC	0.850237338064257	0.999277275957276
20	15	24	HC	0.851401187077675	0.999340324379046
20	15	25	HC	0.854967666081651	0.999277446105444
20	15	26	HC	0.856194809835923	0.999216826555137
20	15	27	HC	0.846442274937143	0.999310763868706
20	15	28	HC	0.845208670113177	0.999125523163456
20	15	29	HC	0.848070322861455	0.99906162458571
20	15	30	HC	0.855739176887039	0.999281894441345
20	15	31	HC	0.861383171279358	0.999344362023119
20	15	32	HC	0.845811337797293	0.999090809735935
20	15	33	SZ	0.839443059252437	0.999240659738671
20	15	34	SZ	0.826252199923266	0.999079201969789
20	15	35	SZ	0.840386021020633	0.999276005042322
20	15	36	SZ	0.842130991025568	0.999103060333544
20	15	37	SZ	0.835939002188418	0.999170313593428
20	15	38	SZ	0.840974467938072	0.999343151396933
20	15	39	SZ	0.855334422355712	0.999310747329492
20	15	40	SZ	0.844346023647674	0.999220667341731
20	15	41	SZ	0.835789361446207	0.99922394829152
20	15	42	SZ	0.826354292347792	0.999124989586576
20	15	43	SZ	0.830830726106679	0.99923000327576
20	15	44	SZ	0.833089329176794	0.999218689472126
20	15	45	SZ	0.8320516366664	0.999176951735404
20	15	46	SZ	0.833398592611341	0.999272082771626
20	15	47	SZ	0.838961789659777	0.999271000845663
20	15	48	SZ	0.826274091376153	0.999059499835746
20	15	49	SZ	0.841167837410066	0.999284562529461
20	15	50	SZ	0.838492930538725	0.999322567132062
20	15	51	SZ	0.838637747656219	0.999279283398807
20	15	52	SZ	0.833964975503514	0.999189710975282
20	15	53	SZ	0.827665224728575	0.999234774741672
20	15	54	SZ	0.8339003724013	0.999205529366048
20	15	55	SZ	0.833039941147357	0.999319086477116
20	15	56	SZ	0.833972686863838	0.999231319267296
20	15	57	SZ	0.841807196274488	0.999304207116438
20	15	58	SZ	0.844332088889488	0.999248446461005
20	15	59	SZ	0.838015064705281	0.999264070371518
20	15	60	SZ	0.827468250825416	0.999112018003095
20	15	61	SZ	0.833494112192912	0.999188426050845
20	15	62	SZ	0.839184168002304	0.999330925993579
20	15	63	SZ	0.842041373753097	0.999192326269691
20	15	64	SZ	0.84902031071794	0.999351096047225
20	15	65	SZ	0.841400443213025	0.999248979449151
20	15	66	SZ	0.839042819472437	0.99935820468245
20	15	67	SZ	0.833451322290561	0.999234766866044
20	15	68	SZ	0.831684734249947	0.999219325638366
20	15	69	SZ	0.845833536226891	0.999320809101426
20	15	70	SZ	0.837898843515862	0.999169479102861
20	15	71	SZ	0.831495785667584	0.999202785965048
20	15	72	SZ	0.837588228065278	0.99933443300106
20	15	73	SZ	0.841909402027947	0.999272991821148
20	15	74	SZ	0.837369692881591	0.999270890934298
20	15	75	SZ	0.836124532253343	0.999215813077209
20	15	76	SZ	0.83447754085931	0.999206486304759
20	15	77	SZ	0.83844730746555	0.999290324073404
20	15	78	SZ	0.8351739994628	0.999224559985017
20	15	79	SZ	0.84829036234879	0.999406759296553
20	15	80	SZ	0.844373264225364	0.999293269954818
20	15	81	SZ	0.840558567651608	0.999281273737379
20	16	1	HC	0.852979591601565	0.999253175621587
20	16	2	HC	0.84524598548655	0.999092075638629
20	16	3	HC	0.851963236375962	0.999158981644197
20	16	4	HC	0.849154246560234	0.999289745504229
20	16	5	HC	0.85443031586706	0.999297922179353
20	16	6	HC	0.849406114399578	0.999279960955213
20	16	7	HC	0.852282955708674	0.9992375182237
20	16	8	HC	0.8510722287879	0.999176950989352
20	16	9	HC	0.858280287746789	0.99936848291288
20	16	10	HC	0.851846664207186	0.999235062451462
20	16	11	HC	0.854814280410283	0.999334552118785
20	16	12	HC	0.855458468914909	0.99927026926987
20	16	13	HC	0.852571368491866	0.99931595551984
20	16	14	HC	0.864971401191516	0.999317981985531
20	16	15	HC	0.857140293399625	0.999343345922302
20	16	16	HC	0.83796437515722	0.999081666744001
20	16	17	HC	0.838914407451837	0.999133245977361
20	16	18	HC	0.857227479204025	0.999097421939622
20	16	19	HC	0.858987239993093	0.999183176676826
20	16	20	HC	0.846817638034329	0.999303893711546
20	16	21	HC	0.844534232404652	0.999181338032007
20	16	22	HC	0.844673242207439	0.99913528131071
20	16	23	HC	0.85232534726201	0.999351921814711
20	16	24	HC	0.849232956908504	0.999209737828272
20	16	25	HC	0.862944316402442	0.999428102826811
20	16	26	HC	0.855237942868962	0.999282047235986
20	16	27	HC	0.84479258584262	0.999269487152
20	16	28	HC	0.844775496073046	0.999126405512191
20	16	29	HC	0.860298174441743	0.999267883958847
20	16	30	HC	0.843540060782002	0.999209236414595
20	16	31	HC	0.850869923607671	0.999262760028472
20	16	32	HC	0.843684069127003	0.999090208339771
20	16	33	SZ	0.84513672745398	0.999325614432164
20	16	34	SZ	0.835555836009589	0.999225116052078
20	16	35	SZ	0.830106753342997	0.999215228778774
20	16	36	SZ	0.827704036860101	0.999307447983716
20	16	37	SZ	0.847533641064329	0.999274115439468
20	16	38	SZ	0.830728800981435	0.999250337116235
20	16	39	SZ	0.837047808574427	0.99916596622776
20	16	40	SZ	0.836715092094256	0.999275603430663
20	16	41	SZ	0.841187285054387	0.999352896192058
20	16	42	SZ	0.836979232903004	0.999144606481825
20	16	43	SZ	0.842628625141317	0.999332025897563
20	16	44	SZ	0.827785725814507	0.999165618689146
20	16	45	SZ	0.834703273847739	0.99925182437988
20	16	46	SZ	0.818794261720957	0.999082432689634
20	16	47	SZ	0.821180832374678	0.999058210596623
20	16	48	SZ	0.831184759948517	0.999278362501244
20	16	49	SZ	0.830671544049206	0.99918099693432
20	16	50	SZ	0.834312094446627	0.999232225753261
20	16	51	SZ	0.838820532435747	0.99936146440126
20	16	52	SZ	0.838831511562641	0.999231907041498
20	16	53	SZ	0.83090703844856	0.999269687875211
20	16	54	SZ	0.835764116599711	0.999240996030163
20	16	55	SZ	0.835023761902349	0.999226936100617
20	16	56	SZ	0.838294399854383	0.999292008790762
20	16	57	SZ	0.839846450959099	0.999331116297974
20	16	58	SZ	0.826709539309436	0.999108948781223
20	16	59	SZ	0.825290467380988	0.999043728015676
20	16	60	SZ	0.839086612404678	0.999263358280646
20	16	61	SZ	0.837023756885737	0.999162932252895
20	16	62	SZ	0.835104326529756	0.99919758099598
20	16	63	SZ	0.844518800264188	0.999179252300105
20	16	64	SZ	0.838751652258413	0.999243606635411
20	16	65	SZ	0.844181184733346	0.999363013725554
20	16	66	SZ	0.831803946335033	0.999152750444014
20	16	67	SZ	0.829571000758526	0.999157148940564
20	16	68	SZ	0.836794660355968	0.999325990555081
20	16	69	SZ	0.822572352261177	0.999102918100852
20	16	70	SZ	0.83184384534462	0.999215936003008
20	16	71	SZ	0.842480447368007	0.999238545487112
20	16	72	SZ	0.832170217530826	0.99922316712665
20	16	73	SZ	0.837080272195865	0.999247789791805
20	16	74	SZ	0.83392592202311	0.999262190278157
20	16	75	SZ	0.837598357482002	0.999235512242654
20	16	76	SZ	0.838587931819308	0.999182983723504
20	16	77	SZ	0.841693899873707	0.999351759392564
20	16	78	SZ	0.840489040597133	0.999261668788933
20	16	79	SZ	0.837134369704062	0.999211318598012
20	16	80	SZ	0.843969615309116	0.99925051588224
20	16	81	SZ	0.83867357041522	0.999268257598905
20	17	1	HC	0.852720848605789	0.999225199633756
20	17	2	HC	0.861956671380663	0.999387789414384
20	17	3	HC	0.846005604241569	0.999158290327594
20	17	4	HC	0.849278238585546	0.999331171852896
20	17	5	HC	0.84519958706143	0.998993703718354
20	17	6	HC	0.851550693868735	0.999351372893659
20	17	7	HC	0.837879255386586	0.999159369681508
20	17	8	HC	0.852451356555732	0.999231279385701
20	17	9	HC	0.845779403560614	0.999268654463496
20	17	10	HC	0.841689045978894	0.999291462700071
20	17	11	HC	0.857755985973452	0.999324664166911
20	17	12	HC	0.845696976947762	0.999223822803146
20	17	13	HC	0.852390539337426	0.999246909851747
20	17	14	HC	0.846250496993934	0.999119023048884
20	17	15	HC	0.852691118385447	0.99926595777505
20	17	16	HC	0.846831923149046	0.999313972267368
20	17	17	HC	0.855345163528522	0.999338765474634
20	17	18	HC	0.851177922255262	0.999334641500165
20	17	19	HC	0.841093919503566	0.999093521676407
20	17	20	HC	0.844488598157111	0.99919276145116
20	17	21	HC	0.849707188345309	0.999387042498073
20	17	22	HC	0.85407523723284	0.99933360515888
20	17	23	HC	0.851818114592367	0.999349213704694
20	17	24	HC	0.848086503602241	0.999251256178924
20	17	25	HC	0.844578474434414	0.99914682101621
20	17	26	HC	0.846624011710829	0.999211938976943
20	17	27	HC	0.842115088462696	0.999178975942166
20	17	28	HC	0.845865407155894	0.999303839826463
20	17	29	HC	0.849841234239379	0.999240800958702
20	17	30	HC	0.845431497928093	0.999214719035822
20	17	31	HC	0.853760106500752	0.99930135785218
20	17	32	HC	0.841148682490988	0.999221618448216
20	17	33	SZ	0.832975689183025	0.999267679371967
20	17	34	SZ	0.838179024650683	0.999186781434953
20	17	35	SZ	0.837470783883004	0.999336137922874
20	17	36	SZ	0.847051805773946	0.999341761718608
20	17	37	SZ	0.835274334147692	0.999173695506188
20	17	38	SZ	0.841278367851632	0.999332912188996
20	17	39	SZ	0.841146010423128	0.999304368143765
20	17	40	SZ	0.834814979120033	0.999216980078134
20	17	41	SZ	0.838138750723831	0.999307063197403
20	17	42	SZ	0.837500555708396	0.999089744637388
20	17	43	SZ	0.832245844013182	0.999056639568437
20	17	44	SZ	0.837637562707013	0.99920671798581
20	17	45	SZ	0.837377631762902	0.999242843098038
20	17	46	SZ	0.832710672183566	0.999267936069313
20	17	47	SZ	0.838253531109014	0.99918499338297
20	17	48	SZ	0.84442606843952	0.999362411875041
20	17	49	SZ	0.836995662584752	0.999230428192479
20	17	50	SZ	0.834397384536888	0.999270060405645
20	17	51	SZ	0.843463159443017	0.999310717555884
20	17	52	SZ	0.838591265768215	0.999250777309012
20	17	53	SZ	0.832735306607864	0.999173186712233
20	17	54	SZ	0.838393950291923	0.999234495388728
20	17	55	SZ	0.834841751318562	0.999301682285794
20	17	56	SZ	0.827977566261491	0.999131214432105
20	17	57	SZ	0.833157832676743	0.999212757972681
20	17	58	SZ	0.83788197139143	0.999152834096527
20	17	59	SZ	0.838609213333017	0.99933741882999
20	17	60	SZ	0.842355337804395	0.999240023261165
20	17	61	SZ	0.840322367879464	0.999218118970543
20	17	62	SZ	0.84810510355919	0.999264121292066
20	17	63	SZ	0.842928988978705	0.999080254706034
20	17	64	SZ	0.84981011533649	0.999320180904366
20	17	65	SZ	0.83975635703749	0.999278932885339
20	17	66	SZ	0.840598752900866	0.999184455613656
20	17	67	SZ	0.841415611709205	0.99926251523624
20	17	68	SZ	0.830370254394697	0.999244796830266
20	17	69	SZ	0.844912878894123	0.999259975215312
20	17	70	SZ	0.830493311775634	0.999269558160485
20	17	71	SZ	0.842063518831024	0.999221455873011
20	17	72	SZ	0.837803301339402	0.999007418033535
20	17	73	SZ	0.837551888572939	0.999199229285455
20	17	74	SZ	0.839867058173701	0.99931694801768
20	17	75	SZ	0.841365003817022	0.999270373634968
20	17	76	SZ	0.837339579930881	0.999289957452376
20	17	77	SZ	0.831552475094784	0.999140848872688
20	17	78	SZ	0.839810321057942	0.999304117160485
20	17	79	SZ	0.826925650618892	0.999199612497438
20	17	80	SZ	0.846360823511685	0.999392020223236
20	17	81	SZ	0.842494359941912	0.999281798184654
20	18	1	HC	0.835789234401872	0.998997559639697
20	18	2	HC	0.847794559366268	0.999211188302453
20	18	3	HC	0.85960644770479	0.999426750255048
20	18	4	HC	0.829258042000365	0.999132409265286
20	18	5	HC	0.865934557716085	0.999341312614336
20	18	6	HC	0.842736447123435	0.999196306208361
20	18	7	HC	0.854654421488528	0.999363598175
20	18	8	HC	0.848833842200686	0.999201942433766
20	18	9	HC	0.845524184398875	0.999134245626023
20	18	10	HC	0.857127707290788	0.999306916498712
20	18	11	HC	0.850932624113524	0.999290015842985
20	18	12	HC	0.839295962102128	0.9991285622838
20	18	13	HC	0.856629859987965	0.99914428109343
20	18	14	HC	0.845501811409788	0.999303634708356
20	18	15	HC	0.844880793752376	0.999195970498282
20	18	16	HC	0.85714755986396	0.99932366509322
20	18	17	HC	0.856687990821471	0.999213922835502
20	18	18	HC	0.849345378696475	0.999191298356557
20	18	19	HC	0.856323646774867	0.99936102013959
20	18	20	HC	0.849513845052912	0.999204238264487
20	18	21	HC	0.848043483838436	0.999157300678993
20	18	22	HC	0.842196601627312	0.999150516227491
20	18	23	HC	0.841354900185916	0.999056871103193
20	18	24	HC	0.851627598675925	0.999294798205261
20	18	25	HC	0.853419042423087	0.999233873207451
20	18	26	HC	0.846361565015977	0.999088335346833
20	18	27	HC	0.858219692532452	0.999249531092282
20	18	28	HC	0.854281244824774	0.999286353331183
20	18	29	HC	0.86007168100865	0.999255634272062
20	18	30	HC	0.845743657737721	0.999136840705191
20	18	31	HC	0.841880581913023	0.99925122887995
20	18	32	HC	0.858786753233564	0.999271699060352
20	18	33	SZ	0.837859063707515	0.99923671921558
20	18	34	SZ	0.838780998709001	0.999122385310493
20	18	35	SZ	0.847300343594288	0.999193177562305
20	18	36	SZ	0.839433558277987	0.999340062261157
20	18	37	SZ	0.856212240347915	0.999427170642508
20	18	38	SZ	0.848111593063805	0.999264648186683
20	18	39	SZ	0.824522561734394	0.999073515607531
20	18	40	SZ	0.839029063324351	0.99927122553609
20	18	41	SZ	0.842915391396367	0.999335237424072
20	18	42	SZ	0.8287592277439	0.999301835396072
20	18	43	SZ	0.834553963048933	0.99918006641831
20	18	44	SZ	0.842514512205677	0.999203720399107
20	18	45	SZ	0.838688845791706	0.999325782788845
20	18	46	SZ	0.836923376461528	0.999217141956436
20	18	47	SZ	0.833852321562495	0.999329190808386
20	18	48	SZ	0.835077977237018	0.999308565263214
20	18	49	SZ	0.834788609594377	0.999214864442704
20	18	50	SZ	0.84248484763637	0.999237135876234
20	18	51	SZ	0.848723173806589	0.999367507693932
20	18	52	SZ	0.825981551713431	0.999045546527192
20	18	53	SZ	0.845017645063494	0.999305736352126
20	18	54	SZ	0.841350273834001	0.999244678841107
20	18	55	SZ	0.836357977212233	0.999288449409808
20	18	56	SZ	0.83203897750328	0.999262177205394
20	18	57	SZ	0.834853114102193	0.999207028322063
20	18	58	SZ	0.832433068732324	0.99923403849425
20	18	59	SZ	0.860903976481785	0.999447844402686
20	18	60	SZ	0.839404324525119	0.999263959543634
20	18	61	SZ	0.838092465726589	0.999248352593937
20	18	62	SZ	0.835502156561338	0.999193240022912
20	18	63	SZ	0.850555513138246	0.999399004219316
20	18	64	SZ	0.836507032683327	0.999357565331131
20	18	65	SZ	0.832299635226364	0.999186739256024
20	18	66	SZ	0.84256324359423	0.999282333040724
20	18	67	SZ	0.852377471786699	0.999396693195554
20	18	68	SZ	0.839384732239582	0.999316606497696
20	18	69	SZ	0.838975889659381	0.999279209989633
20	18	70	SZ	0.832989050885634	0.999279584405296
20	18	71	SZ	0.842944682983956	0.999295713125583
20	18	72	SZ	0.829197412196915	0.999192964294849
20	18	73	SZ	0.832505134170234	0.999076450230258
20	18	74	SZ	0.829034310950066	0.999094030928134
20	18	75	SZ	0.834183980235294	0.999046338115619
20	18	76	SZ	0.835085806047332	0.999273861022215
20	18	77	SZ	0.841747875737422	0.999308470841838
20	18	78	SZ	0.828527546482114	0.999191786150218
20	18	79	SZ	0.829681701738202	0.999259517706741
20	18	80	SZ	0.841313801301023	0.999313691196891
20	18	81	SZ	0.841170855763834	0.999245230767583
20	19	1	HC	0.854541786646152	0.999232043619923
20	19	2	HC	0.847229127539852	0.999292123689018
20	19	3	HC	0.85236511867685	0.999117929303108
20	19	4	HC	0.843875064462407	0.999212762978524
20	19	5	HC	0.835698605613355	0.999118088450405
20	19	6	HC	0.845886535882443	0.999159169144086
20	19	7	HC	0.849141543945859	0.999221168349576
20	19	8	HC	0.850066266796332	0.99927343851173
20	19	9	HC	0.8471989606697	0.999078249565941
20	19	10	HC	0.839502221754585	0.999146392557784
20	19	11	HC	0.84325962941038	0.999100816788142
20	19	12	HC	0.848999966517309	0.999284598087788
20	19	13	HC	0.853458905238758	0.999340145122136
20	19	14	HC	0.84292324871396	0.99926880670582
20	19	15	HC	0.839911001213277	0.999226051063488
20	19	16	HC	0.853330570345124	0.999307549617785
20	19	17	HC	0.854715588390856	0.999321525283086
20	19	18	HC	0.857002412911104	0.999353822134294
20	19	19	HC	0.847359283533439	0.999252091247627
20	19	20	HC	0.854626076924792	0.999191116894717
20	19	21	HC	0.854752035331227	0.999237582907478
20	19	22	HC	0.848229317933711	0.999189061182476
20	19	23	HC	0.831734940344213	0.998963046537277
20	19	24	HC	0.858406275004184	0.99927759672548
20	19	25	HC	0.847519045588832	0.999285499887204
20	19	26	HC	0.855831751087754	0.999226984390594
20	19	27	HC	0.851674294801628	0.999255405156144
20	19	28	HC	0.853563791421192	0.99926190776787
20	19	29	HC	0.851776312604681	0.999273970321813
20	19	30	HC	0.851255369441977	0.999267696477187
20	19	31	HC	0.845088827721437	0.999201955391561
20	19	32	HC	0.853038423132342	0.999226107882543
20	19	33	SZ	0.833984622860049	0.999260456062206
20	19	34	SZ	0.85043968724202	0.999422071071989
20	19	35	SZ	0.827935886012252	0.999204358409404
20	19	36	SZ	0.822707496398793	0.998880200674249
20	19	37	SZ	0.829587297837201	0.99923048558188
20	19	38	SZ	0.839180091409958	0.999294621331207
20	19	39	SZ	0.835324698104209	0.999165204840035
20	19	40	SZ	0.845592970497792	0.999401589188229
20	19	41	SZ	0.835893648291199	0.999193562928218
20	19	42	SZ	0.844468740390069	0.999300115497527
20	19	43	SZ	0.83621567648084	0.999249126929088
20	19	44	SZ	0.845153484651492	0.999284863815655
20	19	45	SZ	0.840926408505373	0.999336563749496
20	19	46	SZ	0.834016657816655	0.999157567147778
20	19	47	SZ	0.844100896387632	0.999227749229824
20	19	48	SZ	0.841014159867609	0.999226802736516
20	19	49	SZ	0.832585329978962	0.99918049914921
20	19	50	SZ	0.845733493422332	0.999247100561513
20	19	51	SZ	0.845612817728521	0.999272778372178
20	19	52	SZ	0.845557027222761	0.999280803335305
20	19	53	SZ	0.828183503446591	0.99920088277287
20	19	54	SZ	0.833271759720629	0.99924597621865
20	19	55	SZ	0.833742801186307	0.999322542644349
20	19	56	SZ	0.833957435250263	0.999302588419082
20	19	57	SZ	0.843454031673917	0.999340595777597
20	19	58	SZ	0.844344373910118	0.99933158615009
20	19	59	SZ	0.836450398121587	0.999238570300729
20	19	60	SZ	0.841905658185316	0.99933761769398
20	19	61	SZ	0.832655303752259	0.999230744327927
20	19	62	SZ	0.850405534409227	0.999334684174655
20	19	63	SZ	0.845520293111738	0.999345521211698
20	19	64	SZ	0.842088240047338	0.999331778670402
20	19	65	SZ	0.831621938180613	0.999180634411181
20	19	66	SZ	0.837931761723929	0.9991610741239
20	19	67	SZ	0.831172667179761	0.999217038342239
20	19	68	SZ	0.843804877226891	0.999173034373687
20	19	69	SZ	0.83123836557868	0.999221424266131
20	19	70	SZ	0.841662490659537	0.999226690033518
20	19	71	SZ	0.844234919667573	0.999296141667268
20	19	72	SZ	0.847643993075185	0.999356039060517
20	19	73	SZ	0.838289431069252	0.999197834104211
20	19	74	SZ	0.834636503649184	0.999351249260956
20	19	75	SZ	0.835159809700735	0.999259343196542
20	19	76	SZ	0.845074976282609	0.99923640371625
20	19	77	SZ	0.833152768424617	0.999153764303209
20	19	78	SZ	0.83638382820459	0.99935487276653
20	19	79	SZ	0.827115821480666	0.999185814106895
20	19	80	SZ	0.840341265465478	0.999206470095965
20	19	81	SZ	0.833128360091784	0.999199048247822
20	20	1	HC	0.847045646089051	0.999203365824875
20	20	2	HC	0.86193133917833	0.999389732654289
20	20	3	HC	0.856168284362925	0.999223396058368
20	20	4	HC	0.842439640666777	0.999197282047042
20	20	5	HC	0.84631979104864	0.999104736423846
20	20	6	HC	0.85151170060136	0.999122033562186
20	20	7	HC	0.852478114564325	0.99933505552687
20	20	8	HC	0.842970282363862	0.999224158148918
20	20	9	HC	0.846930856217738	0.999149353926215
20	20	10	HC	0.856788356295554	0.999268030178879
20	20	11	HC	0.851346801248893	0.999178610056896
20	20	12	HC	0.837759029827678	0.999064348667851
20	20	13	HC	0.843710029171977	0.999144171398032
20	20	14	HC	0.851107387710296	0.99917030038205
20	20	15	HC	0.85401102803622	0.999259366254223
20	20	16	HC	0.846269319462569	0.999121217849558
20	20	17	HC	0.847360803341873	0.999202275739145
20	20	18	HC	0.847420076520324	0.999253691696648
20	20	19	HC	0.856005693489797	0.999234147641132
20	20	20	HC	0.855175807973687	0.999341095346593
20	20	21	HC	0.851611697534631	0.99931379332282
20	20	22	HC	0.84771092087298	0.999319398129801
20	20	23	HC	0.852154914755478	0.999223140806257
20	20	24	HC	0.850190186004203	0.999299250943263
20	20	25	HC	0.855408663295237	0.999154981602682
20	20	26	HC	0.842204114969441	0.99913731321513
20	20	27	HC	0.859445012462079	0.999413276125278
20	20	28	HC	0.848789289274574	0.999255585708628
20	20	29	HC	0.852834095744305	0.999280605282978
20	20	30	HC	0.842752406439066	0.999102521376612
20	20	31	HC	0.850915131748343	0.999199939096592
20	20	32	HC	0.848839397076111	0.999330057975695
20	20	33	SZ	0.83111018604898	0.999255267984978
20	20	34	SZ	0.841578625656727	0.999210177150904
20	20	35	SZ	0.831238940557664	0.999224062638151
20	20	36	SZ	0.84817093003752	0.99934908947162
20	20	37	SZ	0.832453055235998	0.999135144429361
20	20	38	SZ	0.836350906019593	0.999307241174762
20	20	39	SZ	0.841923593298753	0.999136147126782
20	20	40	SZ	0.843876625105394	0.999169558770173
20	20	41	SZ	0.843856568911592	0.999171942550953
20	20	42	SZ	0.83787160670662	0.999332457870137
20	20	43	SZ	0.845386337583134	0.999185097065971
20	20	44	SZ	0.828039701234849	0.99919572739211
20	20	45	SZ	0.827136551568019	0.999192856134705
20	20	46	SZ	0.837188036412505	0.999248577539485
20	20	47	SZ	0.831972285661117	0.999244875242527
20	20	48	SZ	0.834996912819124	0.999296944313303
20	20	49	SZ	0.840502743646922	0.999258068437337
20	20	50	SZ	0.826080524199494	0.99908269889788
20	20	51	SZ	0.825300812970683	0.99915962205771
20	20	52	SZ	0.850531014842296	0.999384004339495
20	20	53	SZ	0.832735429605135	0.999157624148385
20	20	54	SZ	0.83955382087584	0.999284828850692
20	20	55	SZ	0.841924940227352	0.999264988753529
20	20	56	SZ	0.827682399072964	0.99927121451079
20	20	57	SZ	0.834159929849574	0.999226152396557
20	20	58	SZ	0.849458658475367	0.999410623130539
20	20	59	SZ	0.842122701484156	0.999271288586859
20	20	60	SZ	0.847738618841907	0.999289017808568
20	20	61	SZ	0.847533810964107	0.999255725167591
20	20	62	SZ	0.834735563519657	0.999251751317238
20	20	63	SZ	0.836738828346604	0.999250436378043
20	20	64	SZ	0.841663672904836	0.999321628875689
20	20	65	SZ	0.839142112743155	0.999268649353901
20	20	66	SZ	0.828765895020668	0.999169914111828
20	20	67	SZ	0.84644542276911	0.999353651100092
20	20	68	SZ	0.837159935052642	0.999172806998371
20	20	69	SZ	0.844288722265734	0.999231486766507
20	20	70	SZ	0.845746435176316	0.99930256859367
20	20	71	SZ	0.831933521051877	0.999193596155319
20	20	72	SZ	0.837625344497683	0.999240550260381
20	20	73	SZ	0.831602343931063	0.999279950045362
20	20	74	SZ	0.83736658616479	0.999310455457808
20	20	75	SZ	0.821634062212552	0.999032423719157
20	20	76	SZ	0.838383673438713	0.999315803839835
20	20	77	SZ	0.833671064890843	0.999242247810078
20	20	78	SZ	0.825631451734908	0.999131463601459
20	20	79	SZ	0.84540451768894	0.999267353506278
20	20	80	SZ	0.834208075002238	0.999172847713219
20	20	81	SZ	0.845924155921479	0.999310561265254
20	21	1	HC	0.849485824332351	0.999156621964745
20	21	2	HC	0.849800169216489	0.999300197881612
20	21	3	HC	0.842493191952264	0.999245769221559
20	21	4	HC	0.848611125332397	0.999178879817683
20	21	5	HC	0.847825717840391	0.999284640247276
20	21	6	HC	0.853208830229133	0.99922652631403
20	21	7	HC	0.853092689948475	0.999346595229596
20	21	8	HC	0.84441203586141	0.999204133446014
20	21	9	HC	0.843200462904527	0.999121429959452
20	21	10	HC	0.847900541427965	0.999220946274901
20	21	11	HC	0.848030268800379	0.999174164835999
20	21	12	HC	0.835435167343792	0.999096303856412
20	21	13	HC	0.843163514242514	0.999237861015996
20	21	14	HC	0.851971460622722	0.999205224837061
20	21	15	HC	0.852726688171745	0.999312694490457
20	21	16	HC	0.85209834523847	0.999285740296679
20	21	17	HC	0.856588365140908	0.999245532845099
20	21	18	HC	0.847221159287489	0.999247710492464
20	21	19	HC	0.842124804416023	0.99914792893782
20	21	20	HC	0.856430323259846	0.99939812750647
20	21	21	HC	0.855214190106526	0.999337123602013
20	21	22	HC	0.844123433553604	0.999245148033874
20	21	23	HC	0.857738128345286	0.999238421378616
20	21	24	HC	0.859084151857869	0.999383401389321
20	21	25	HC	0.859715772025544	0.999224794589638
20	21	26	HC	0.864044865089348	0.999202760635557
20	21	27	HC	0.849527524847896	0.999273044637151
20	21	28	HC	0.845543441923958	0.999196835811363
20	21	29	HC	0.849393538168155	0.999271022021464
20	21	30	HC	0.846848486912657	0.999249588937967
20	21	31	HC	0.855819010200053	0.999253663032372
20	21	32	HC	0.833492530279695	0.999095454561416
20	21	33	SZ	0.835073612969788	0.999264205098697
20	21	34	SZ	0.83602040413551	0.99909552649361
20	21	35	SZ	0.840056043134085	0.999281068677607
20	21	36	SZ	0.834615512135311	0.999187800816888
20	21	37	SZ	0.849242918106905	0.999367570164099
20	21	38	SZ	0.840946410902211	0.999241387859269
20	21	39	SZ	0.826268466574762	0.999178012264948
20	21	40	SZ	0.834179436527229	0.999244038138211
20	21	41	SZ	0.842836673746647	0.999255869608798
20	21	42	SZ	0.838293649087581	0.999139962530281
20	21	43	SZ	0.846755766062668	0.999391750602099
20	21	44	SZ	0.839091546860828	0.999302372051905
20	21	45	SZ	0.830928556916591	0.999059386405384
20	21	46	SZ	0.838636707669755	0.999170230166582
20	21	47	SZ	0.84213315939685	0.999346592069012
20	21	48	SZ	0.842846303376524	0.999197189237493
20	21	49	SZ	0.83615040458696	0.99929044328597
20	21	50	SZ	0.846981220585052	0.999396042888444
20	21	51	SZ	0.852635775790023	0.999382390896757
20	21	52	SZ	0.846784398123457	0.999221488133506
20	21	53	SZ	0.828667284784347	0.999182431276344
20	21	54	SZ	0.84427824181222	0.999212823095331
20	21	55	SZ	0.841466998878516	0.9992620063051
20	21	56	SZ	0.836149707667513	0.999313436126588
20	21	57	SZ	0.821932103146961	0.99906515971893
20	21	58	SZ	0.831973120345153	0.999225895535546
20	21	59	SZ	0.833450732688856	0.999139378623409
20	21	60	SZ	0.832354047870758	0.999207110051025
20	21	61	SZ	0.826823353977539	0.999186412021619
20	21	62	SZ	0.835555493925298	0.999315750327656
20	21	63	SZ	0.838800696273967	0.999169175288421
20	21	64	SZ	0.842545389592557	0.999231514131634
20	21	65	SZ	0.844908058718194	0.999359985438185
20	21	66	SZ	0.833924124930152	0.999298944244256
20	21	67	SZ	0.824855350766325	0.999228302057541
20	21	68	SZ	0.832898337691614	0.999163472151987
20	21	69	SZ	0.826957867343223	0.999179823765109
20	21	70	SZ	0.843127546989345	0.999304999602016
20	21	71	SZ	0.841414603176523	0.9992109454276
20	21	72	SZ	0.838794277247217	0.999323251841295
20	21	73	SZ	0.83716366202112	0.999222868220882
20	21	74	SZ	0.831974633692664	0.999190491023021
20	21	75	SZ	0.847292649503639	0.999320056379535
20	21	76	SZ	0.840537094366823	0.999313263079636
20	21	77	SZ	0.847303761749866	0.999246823083314
20	21	78	SZ	0.834990748434169	0.999231355434018
20	21	79	SZ	0.833131132238023	0.999152242009158
20	21	80	SZ	0.842736047818264	0.999128805506202
20	21	81	SZ	0.838452650856871	0.999235680924348
20	22	1	HC	0.842310069425769	0.999067266376545
20	22	2	HC	0.855275312772958	0.999254594917788
20	22	3	HC	0.847645096431402	0.99922186733889
20	22	4	HC	0.855032679587618	0.999190588183968
20	22	5	HC	0.856298793939685	0.999245934434674
20	22	6	HC	0.84562657242237	0.999203982724492
20	22	7	HC	0.844505333004118	0.999248477445297
20	22	8	HC	0.853131498882329	0.99924772158537
20	22	9	HC	0.854212296775649	0.999329306993968
20	22	10	HC	0.858583553407857	0.999287162741057
20	22	11	HC	0.850771828742951	0.999224802558649
20	22	12	HC	0.840833305689443	0.999125791321003
20	22	13	HC	0.856756916400591	0.999329163023093
20	22	14	HC	0.851683692645562	0.999200961237968
20	22	15	HC	0.860252685336666	0.999278069329747
20	22	16	HC	0.845293928929788	0.999189644399123
20	22	17	HC	0.849784087298889	0.999192168838371
20	22	18	HC	0.853348570173971	0.999370179720514
20	22	19	HC	0.844611236291257	0.999334505162191
20	22	20	HC	0.854321589570483	0.999163768881762
20	22	21	HC	0.84333950886708	0.999232123136744
20	22	22	HC	0.845205402565557	0.999235046837825
20	22	23	HC	0.846294173553011	0.999275072167893
20	22	24	HC	0.858325970687828	0.999296203071315
20	22	25	HC	0.847965281842639	0.999167583849806
20	22	26	HC	0.842601840425791	0.9992064495347
20	22	27	HC	0.849682369238044	0.99931153226022
20	22	28	HC	0.850061861512183	0.999278951352141
20	22	29	HC	0.84727658543533	0.999229322532933
20	22	30	HC	0.845837385204614	0.999166211661548
20	22	31	HC	0.835257937687981	0.999132627280657
20	22	32	HC	0.853103667808184	0.999245829436242
20	22	33	SZ	0.837411444171915	0.99916179770681
20	22	34	SZ	0.83479010109902	0.999275602086617
20	22	35	SZ	0.834221267707928	0.999250141184183
20	22	36	SZ	0.841997532758598	0.9992642849587
20	22	37	SZ	0.843592767452505	0.99930790568895
20	22	38	SZ	0.834313598839485	0.999170282973858
20	22	39	SZ	0.820936571374259	0.999127253661703
20	22	40	SZ	0.83272761464215	0.99928471480396
20	22	41	SZ	0.833597687817561	0.999254494072735
20	22	42	SZ	0.834087957619222	0.999226927967997
20	22	43	SZ	0.842553190077167	0.999347797751644
20	22	44	SZ	0.832267884929538	0.999164931631229
20	22	45	SZ	0.83257229130579	0.999243266043833
20	22	46	SZ	0.831272681656885	0.999278493098084
20	22	47	SZ	0.840167827908793	0.999250671866149
20	22	48	SZ	0.829161615166513	0.999095009348333
20	22	49	SZ	0.84213055712092	0.999279738288408
20	22	50	SZ	0.849126956017874	0.999356342760656
20	22	51	SZ	0.841538446716641	0.999326876039607
20	22	52	SZ	0.837705749653263	0.999224323696115
20	22	53	SZ	0.845107555859503	0.999246106242026
20	22	54	SZ	0.847816113957016	0.999300249192314
20	22	55	SZ	0.829464965596069	0.999213285605879
20	22	56	SZ	0.836515300469567	0.999236306511735
20	22	57	SZ	0.831869396455693	0.999231614794293
20	22	58	SZ	0.845351841325765	0.999296801167495
20	22	59	SZ	0.849255892877764	0.999391238369296
20	22	60	SZ	0.83727537001496	0.999239630673402
20	22	61	SZ	0.840264472504647	0.999180912528356
20	22	62	SZ	0.82872607957422	0.999127389736569
20	22	63	SZ	0.840380337522235	0.999239940330223
20	22	64	SZ	0.842604965560685	0.999313768669078
20	22	65	SZ	0.836457488637978	0.999335463341208
20	22	66	SZ	0.840517969180479	0.999350151957597
20	22	67	SZ	0.834014926865134	0.999187444701455
20	22	68	SZ	0.842487223729639	0.999325778889389
20	22	69	SZ	0.83655301065685	0.999283928590615
20	22	70	SZ	0.837877738728378	0.999301443976187
20	22	71	SZ	0.841133960187492	0.999266170543337
20	22	72	SZ	0.834915777105168	0.999245798125943
20	22	73	SZ	0.842481117662727	0.999359278280694
20	22	74	SZ	0.839379256260987	0.99926222231642
20	22	75	SZ	0.83289092889972	0.999283322813407
20	22	76	SZ	0.83930823568117	0.999250650373331
20	22	77	SZ	0.831681057600788	0.99907341679368
20	22	78	SZ	0.826899361334055	0.999144095083671
20	22	79	SZ	0.825701087900485	0.99909006483553
20	22	80	SZ	0.836658644617335	0.999261278804125
20	22	81	SZ	0.837606955444032	0.999191333647159
20	23	1	HC	0.844723144447096	0.999216706554579
20	23	2	HC	0.855100358217891	0.999297533560071
20	23	3	HC	0.851200189056391	0.999299058543713
20	23	4	HC	0.852745814239496	0.999180600501557
20	23	5	HC	0.849609703343336	0.999331552053671
20	23	6	HC	0.853560057414233	0.999301997983347
20	23	7	HC	0.856752747712232	0.999409648359642
20	23	8	HC	0.846968553244892	0.99929817252424
20	23	9	HC	0.861713865709727	0.999225832600505
20	23	10	HC	0.858239891597302	0.999252661268152
20	23	11	HC	0.850221715782113	0.999153408147051
20	23	12	HC	0.86023511122119	0.99929859208271
20	23	13	HC	0.826437267627194	0.99904085025328
20	23	14	HC	0.853939299796979	0.999268123170594
20	23	15	HC	0.853609202134419	0.999265044048726
20	23	16	HC	0.854357090568314	0.9992461044161
20	23	17	HC	0.85443531111515	0.999362795462113
20	23	18	HC	0.84768675202744	0.9992732875633
20	23	19	HC	0.856479532400535	0.999286431117445
20	23	20	HC	0.854184414067897	0.99916493404687
20	23	21	HC	0.848731474553521	0.999161804653331
20	23	22	HC	0.844891400729346	0.999315093149513
20	23	23	HC	0.857459746675542	0.999335763420162
20	23	24	HC	0.853601322232189	0.999244412891772
20	23	25	HC	0.846945228814815	0.999165168789452
20	23	26	HC	0.852014252241999	0.999225923450919
20	23	27	HC	0.850523988881298	0.999038187514411
20	23	28	HC	0.843737286169567	0.999170756215517
20	23	29	HC	0.838724549988195	0.999041843713644
20	23	30	HC	0.848999887437936	0.99918160747563
20	23	31	HC	0.851528577745889	0.999303824640638
20	23	32	HC	0.842927584989961	0.999221568656106
20	23	33	SZ	0.839329431680067	0.999253838795572
20	23	34	SZ	0.833176933739221	0.999156751001981
20	23	35	SZ	0.836771643456211	0.999186082477114
20	23	36	SZ	0.836142488082394	0.999323385036539
20	23	37	SZ	0.840263007372414	0.999313887377515
20	23	38	SZ	0.823078945736188	0.999077571468993
20	23	39	SZ	0.839459798369471	0.999161574283583
20	23	40	SZ	0.831303243347863	0.999253789514868
20	23	41	SZ	0.828819554430118	0.999195928417037
20	23	42	SZ	0.840226900616883	0.999222831060322
20	23	43	SZ	0.833753631890629	0.999205164479079
20	23	44	SZ	0.830725500243802	0.999154223183508
20	23	45	SZ	0.841125722382626	0.999304310638609
20	23	46	SZ	0.842722913600633	0.999240846982484
20	23	47	SZ	0.848245905768348	0.999390712054991
20	23	48	SZ	0.833655221496275	0.999043719971923
20	23	49	SZ	0.839726676768355	0.999314202780399
20	23	50	SZ	0.834601827766302	0.999176955006682
20	23	51	SZ	0.848925409528613	0.999343620014667
20	23	52	SZ	0.845273402390464	0.999350013675052
20	23	53	SZ	0.842321155861025	0.999388120406597
20	23	54	SZ	0.837614226516817	0.999300753468718
20	23	55	SZ	0.838730275826822	0.999275456187202
20	23	56	SZ	0.850726331837175	0.999412479744994
20	23	57	SZ	0.837957120432441	0.999257198388847
20	23	58	SZ	0.823823074769532	0.99914119508541
20	23	59	SZ	0.843328208026164	0.999337610499613
20	23	60	SZ	0.83780260628214	0.999304579162327
20	23	61	SZ	0.833096463729027	0.999265978159316
20	23	62	SZ	0.835999251573564	0.999160528887113
20	23	63	SZ	0.836614552199856	0.999311118865344
20	23	64	SZ	0.838055848886807	0.999284932505504
20	23	65	SZ	0.83792175098718	0.999277704288733
20	23	66	SZ	0.839273576355724	0.99916517887417
20	23	67	SZ	0.838881962640527	0.999334373085829
20	23	68	SZ	0.837699237009997	0.999192233979258
20	23	69	SZ	0.84157416429016	0.999227991968141
20	23	70	SZ	0.846465378875719	0.999301746367762
20	23	71	SZ	0.835251548268449	0.999378500964194
20	23	72	SZ	0.833925993334674	0.99922225521011
20	23	73	SZ	0.834022239195114	0.999105670050939
20	23	74	SZ	0.832841997699007	0.99910734584555
20	23	75	SZ	0.839589762126929	0.999307866198474
20	23	76	SZ	0.834916050172296	0.999241117654086
20	23	77	SZ	0.835561236520793	0.999262316880279
20	23	78	SZ	0.838271236063348	0.999079713056826
20	23	79	SZ	0.845228957500869	0.999348079344299
20	23	80	SZ	0.846164290138505	0.999325714350324
20	23	81	SZ	0.828274453385197	0.999203809897831
20	24	1	HC	0.848728377119723	0.999204908468953
20	24	2	HC	0.833506029031332	0.999093529422916
20	24	3	HC	0.848412895420774	0.999283712969808
20	24	4	HC	0.850137570461594	0.999150786769867
20	24	5	HC	0.849597998308375	0.999221362443723
20	24	6	HC	0.854797845523388	0.999312211307876
20	24	7	HC	0.858477453001461	0.99929967260365
20	24	8	HC	0.844058821554516	0.999279000760686
20	24	9	HC	0.847749906029364	0.999233464338609
20	24	10	HC	0.851957973496064	0.999188584221585
20	24	11	HC	0.849612156088216	0.999271445481739
20	24	12	HC	0.847088020907576	0.999226080002447
20	24	13	HC	0.8495431049548	0.999211784808564
20	24	14	HC	0.851313179454979	0.999177085324016
20	24	15	HC	0.844097961075101	0.999197261827436
20	24	16	HC	0.848647532770623	0.999321899563066
20	24	17	HC	0.843582677179637	0.999234117931701
20	24	18	HC	0.85495926789336	0.99925172405188
20	24	19	HC	0.84714501736802	0.999215671189735
20	24	20	HC	0.859119044118753	0.999289035856759
20	24	21	HC	0.847819436104804	0.999323273943415
20	24	22	HC	0.851173840403887	0.999348266404268
20	24	23	HC	0.844411454537839	0.999234836391601
20	24	24	HC	0.850011548668319	0.999311684567529
20	24	25	HC	0.856429862515798	0.999307232596532
20	24	26	HC	0.858151237179781	0.999365171948672
20	24	27	HC	0.84138081053123	0.999137794469701
20	24	28	HC	0.849037752422655	0.999342247018357
20	24	29	HC	0.861228080185176	0.999349767361646
20	24	30	HC	0.849234548824098	0.999319294894354
20	24	31	HC	0.845663987121791	0.999138696608402
20	24	32	HC	0.847545690876462	0.999254213513023
20	24	33	SZ	0.830873244799076	0.999216373690259
20	24	34	SZ	0.841302000186493	0.999289872166856
20	24	35	SZ	0.835044074200945	0.999253102941931
20	24	36	SZ	0.843231667007739	0.999301740740547
20	24	37	SZ	0.84624167942852	0.999266232777291
20	24	38	SZ	0.83907921865317	0.999235252063356
20	24	39	SZ	0.834419276360314	0.999198354328855
20	24	40	SZ	0.838498821816095	0.999192289391606
20	24	41	SZ	0.84294907662315	0.999237504814844
20	24	42	SZ	0.833901632720549	0.999298589420365
20	24	43	SZ	0.83577028538578	0.999196754474195
20	24	44	SZ	0.835343020109111	0.999189364770543
20	24	45	SZ	0.823039310480171	0.999086739710904
20	24	46	SZ	0.83824864220652	0.999175770329363
20	24	47	SZ	0.834602027174125	0.999170121322655
20	24	48	SZ	0.836409841865279	0.999188774254373
20	24	49	SZ	0.844227378124899	0.999260804477093
20	24	50	SZ	0.851656933403111	0.999299056097474
20	24	51	SZ	0.8337190809496	0.999179416107536
20	24	52	SZ	0.84212981714667	0.999252432049566
20	24	53	SZ	0.843363345923092	0.999356143936959
20	24	54	SZ	0.846554048597448	0.999371785185615
20	24	55	SZ	0.83579223978491	0.999179209527622
20	24	56	SZ	0.843858858289856	0.999342504485067
20	24	57	SZ	0.8395923123005	0.999204136854926
20	24	58	SZ	0.835751601083952	0.999281515751518
20	24	59	SZ	0.844426203060378	0.999252329332554
20	24	60	SZ	0.839972241291358	0.99928324445766
20	24	61	SZ	0.835844136962581	0.999196466262669
20	24	62	SZ	0.83859284051467	0.999219121333517
20	24	63	SZ	0.838097956570123	0.999220567748273
20	24	64	SZ	0.836461113192969	0.999295735262962
20	24	65	SZ	0.831060100673535	0.999028726990833
20	24	66	SZ	0.837056237596782	0.999221124458267
20	24	67	SZ	0.846169116181996	0.999315457462315
20	24	68	SZ	0.843123027663925	0.999347886934305
20	24	69	SZ	0.849600946322671	0.999244981337524
20	24	70	SZ	0.842558286730493	0.999372254388438
20	24	71	SZ	0.843849908548997	0.999281089033658
20	24	72	SZ	0.849671481694703	0.999363204536133
20	24	73	SZ	0.847957321747886	0.999201032158971
20	24	74	SZ	0.847064450117492	0.999325682985811
20	24	75	SZ	0.831565760553171	0.999269032788605
20	24	76	SZ	0.835394608190245	0.999188001775642
20	24	77	SZ	0.839681175016088	0.999276590102597
20	24	78	SZ	0.839823966318572	0.999277562711526
20	24	79	SZ	0.829664181867443	0.999032526669684
20	24	80	SZ	0.835637500597377	0.999206107406739
20	24	81	SZ	0.845689085860796	0.999238315109861
20	25	1	HC	0.842925116651892	0.999165837012809
20	25	2	HC	0.853685327129428	0.999342443587178
20	25	3	HC	0.852420528311276	0.999252890150044
20	25	4	HC	0.843512843013133	0.999043908611259
20	25	5	HC	0.851882177945542	0.999355963604359
20	25	6	HC	0.840097621717897	0.999162662069109
20	25	7	HC	0.855623065882412	0.9993568955555
20	25	8	HC	0.847799051791525	0.99915078614709
20	25	9	HC	0.854712490006429	0.999242470695083
20	25	10	HC	0.862282922306629	0.999368369722753
20	25	11	HC	0.853155059444179	0.999244858903696
20	25	12	HC	0.8452745439513	0.999306490859392
20	25	13	HC	0.846044189433498	0.9993175603956
20	25	14	HC	0.847002828486844	0.999182424207288
20	25	15	HC	0.843721578026545	0.999203447038205
20	25	16	HC	0.849851727147956	0.999259118667758
20	25	17	HC	0.848861279680499	0.999209056296653
20	25	18	HC	0.855182606732249	0.999249996324249
20	25	19	HC	0.8546910071676	0.999227418483453
20	25	20	HC	0.857136008544237	0.999325124924058
20	25	21	HC	0.863833224280003	0.999396103712252
20	25	22	HC	0.858914342465167	0.999389729862359
20	25	23	HC	0.851151030654061	0.999333692638223
20	25	24	HC	0.849330133375533	0.999051074573068
20	25	25	HC	0.842761505256777	0.999260506448868
20	25	26	HC	0.849002960806538	0.999041156734724
20	25	27	HC	0.849259881295165	0.999257839135911
20	25	28	HC	0.849353799841706	0.999311548550247
20	25	29	HC	0.847090815218025	0.999189635025727
20	25	30	HC	0.853952856262592	0.999156683963853
20	25	31	HC	0.842247214299252	0.999203761274225
20	25	32	HC	0.841956438189555	0.999084123357866
20	25	33	SZ	0.832764871936798	0.999116667070818
20	25	34	SZ	0.836647633061821	0.999302968246118
20	25	35	SZ	0.8389789250934	0.999286774131333
20	25	36	SZ	0.825440223848297	0.999102171131237
20	25	37	SZ	0.848660275452128	0.999279101708171
20	25	38	SZ	0.822865303698877	0.999007510526897
20	25	39	SZ	0.838210946295549	0.999168105467481
20	25	40	SZ	0.830087549546657	0.999113489574431
20	25	41	SZ	0.837482872610965	0.999233806484857
20	25	42	SZ	0.848130798387103	0.999327675164374
20	25	43	SZ	0.841697638800088	0.999316650335169
20	25	44	SZ	0.834986255632042	0.999303329013412
20	25	45	SZ	0.839590014018717	0.999252688735458
20	25	46	SZ	0.833814843217858	0.999107549422865
20	25	47	SZ	0.835689629565352	0.999225763057025
20	25	48	SZ	0.841513059544133	0.99930833127841
20	25	49	SZ	0.837401893228233	0.99924050937497
20	25	50	SZ	0.835121010533401	0.999236121795873
20	25	51	SZ	0.848205202496571	0.999357125562354
20	25	52	SZ	0.840162342244991	0.999273306087875
20	25	53	SZ	0.838009012707065	0.999259819143396
20	25	54	SZ	0.845307748789385	0.99940193185111
20	25	55	SZ	0.824998910960851	0.999180135294566
[truncated: 7,721 more rows]
