# Supplementary material for: Riemannian Geometry for Noise-Robust Covariance Network Analysis of Schizophrenia EEG: Geometric-Entropic Signatures of Dysconnectivity
Source: Entropy (Basel). 2026 Jun 8;28(6):644. doi: 10.3390/e28060644 (PMC13297899; doi:10.3390/e28060644)
Supplement: Supplementary file 1 [file entropy-28-00644-s001.zip › Supplementary_Materials/data/Supplementary_EEG_like_parameter_grid_summary.csv]

effect_scale	snr_db	contrast_cosine_riemann	contrast_cosine_euclidean	airm_minus_euclidean
0.5	-10	0.0333976131845229	0.0355069207616037	-0.00210930757708078
0.75	-10	0.061637130733175	0.0736921554965963	-0.0120550247634213
1	-10	0.0748364162684026	0.0978242958734277	-0.022987879605025
1.25	-10	0.102209747662148	0.131714670925497	-0.0295049232633493
0.5	0	0.273367814560092	0.173514564859268	0.0998532497008233
0.75	0	0.387977204060559	0.269048748570646	0.118928455489913
1	0	0.464917102601209	0.333267593277399	0.13164950932381
1.25	0	0.518004949324417	0.394813736861712	0.123191212462705
0.5	10	0.570148394710777	0.23392717745163	0.336221217259147
0.75	10	0.71343316336965	0.316333819114669	0.397099344254981
1	10	0.798144724183637	0.406661880430779	0.391482843752858
1.25	10	0.845987024447862	0.493044370259292	0.35294265418857
0.5	20	0.630010724492305	0.219101815574003	0.410908908918302
0.75	20	0.783778092270691	0.327741034548582	0.456037057722109
1	20	0.862248230580476	0.423096442578868	0.439151788001608
1.25	20	0.900470515378376	0.484180102131677	0.416290413246699
