# Supplementary material for: Riemannian Geometry for Noise-Robust Covariance Network Analysis of Schizophrenia EEG: Geometric-Entropic Signatures of Dysconnectivity
Source: Entropy (Basel). 2026 Jun 8;28(6):644. doi: 10.3390/e28060644 (PMC13297899; doi:10.3390/e28060644)
Supplement: Supplementary file 1 [file entropy-28-00644-s001.zip › Supplementary_Materials/data/directional_granger_features.csv]

subject_id	subject	group	channel_pair	left_to_right	right_to_left
1	subject_1	HC	Fp1_Fp2	0.05923241153359413	0.1294812686741352
1	subject_1	HC	F3_F4	0.0741319320164621	0.12902237400412558
1	subject_1	HC	C3_C4	0.13577679358422756	0.10808839332312345
1	subject_1	HC	P3_P4	0.1621951287612319	0.15846314802765846
1	subject_1	HC	O1_O2	0.11911299228668212	0.15371292512863874
1	subject_1	HC	F7_F8	0.09740502927452326	0.09929388724267482
1	subject_1	HC	T7_T8	0.17352176373824477	0.20944653041660785
1	subject_1	HC	P7_P8	0.11527854017913342	0.10026396177709103
2	subject_2	HC	Fp1_Fp2	0.13244639970362188	0.08382943142205476
2	subject_2	HC	F3_F4	0.13180773705244064	0.24270646050572395
2	subject_2	HC	C3_C4	0.10948357665911317	0.08740541599690914
2	subject_2	HC	P3_P4	0.1074470903724432	0.1254882864654064
2	subject_2	HC	O1_O2	0.13368954779580236	0.07150392103940248
2	subject_2	HC	F7_F8	0.11570204012095928	0.11204241886734963
2	subject_2	HC	T7_T8	0.10784838013350964	0.11531525999307632
2	subject_2	HC	P7_P8	0.07284295633435249	0.08736335560679435
3	subject_3	HC	Fp1_Fp2	0.08389372322708369	0.07044944688677787
3	subject_3	HC	F3_F4	0.06537038050591945	0.07191115617752075
3	subject_3	HC	C3_C4	0.12277914118021727	0.14422996453940867
3	subject_3	HC	P3_P4	0.148337815515697	0.168297622166574
3	subject_3	HC	O1_O2	0.10510435290634632	0.1359179548919201
3	subject_3	HC	F7_F8	0.0594577893614769	0.11227459255605936
3	subject_3	HC	T7_T8	0.15607220195233823	0.12526108361780644
3	subject_3	HC	P7_P8	0.08432566318660975	0.11109806504100561
4	subject_4	HC	Fp1_Fp2	0.07346912547945976	0.05942574273794889
4	subject_4	HC	F3_F4	0.06356578674167394	0.0713807087391615
4	subject_4	HC	C3_C4	0.10377353690564632	0.09060806166380644
4	subject_4	HC	P3_P4	0.13389006461948155	0.11944136843085289
4	subject_4	HC	O1_O2	0.1957450494170189	0.20244842022657394
4	subject_4	HC	F7_F8	0.08885737666860223	0.039608232118189333
4	subject_4	HC	T7_T8	0.08673502095043659	0.22576622553169728
4	subject_4	HC	P7_P8	0.09944350644946098	0.1265007819980383
5	subject_5	HC	Fp1_Fp2	0.08319358136504888	0.04723340710625053
5	subject_5	HC	F3_F4	0.05984348300844431	0.04726889207959175
5	subject_5	HC	C3_C4	0.07175475340336561	0.0631617659702897
5	subject_5	HC	P3_P4	0.07841909769922495	0.052824373543262484
5	subject_5	HC	O1_O2	0.05707588866353035	0.13296314477920532
5	subject_5	HC	F7_F8	0.06262418264523148	0.05425607790239155
5	subject_5	HC	T7_T8	0.06329703368246556	0.0629023777320981
5	subject_5	HC	P7_P8	0.08253462333232164	0.09299538191407919
6	subject_6	HC	Fp1_Fp2	0.10794394025579095	0.1042507391422987
6	subject_6	HC	F3_F4	0.09595700427889824	0.07400785023346543
6	subject_6	HC	C3_C4	0.08459386043250561	0.09637201800942422
6	subject_6	HC	P3_P4	0.1628240279853344	0.160523397102952
6	subject_6	HC	O1_O2	0.09151334366761148	0.11744141690433026
6	subject_6	HC	F7_F8	0.06763746477663517	0.04864071439951658
6	subject_6	HC	T7_T8	0.10233999909833073	0.12532433718442917
6	subject_6	HC	P7_P8	0.11864934619516135	0.19105466157197953
7	subject_7	HC	Fp1_Fp2	0.11746923364698887	0.09466506820172071
7	subject_7	HC	F3_F4	0.07851597159169614	0.09837696589529514
7	subject_7	HC	C3_C4	0.11694444697350263	0.13327193073928356
7	subject_7	HC	P3_P4	0.10374423116445541	0.12432363890111446
7	subject_7	HC	O1_O2	0.0745445942506194	0.16104885302484034
7	subject_7	HC	F7_F8	0.058922774344682696	0.0613826684653759
7	subject_7	HC	T7_T8	0.11851725652813912	0.18498050048947334
7	subject_7	HC	P7_P8	0.15141603779047727	0.07637812960892916
8	subject_8	HC	Fp1_Fp2	0.17952830940485	0.21583451628684996
8	subject_8	HC	F3_F4	0.14149901270866394	0.09475789740681648
8	subject_8	HC	C3_C4	0.16919332817196847	0.16104805767536162
8	subject_8	HC	P3_P4	0.16001630043610932	0.13554885555058718
8	subject_8	HC	O1_O2	0.21034907996654512	0.16372438371181489
8	subject_8	HC	F7_F8	0.10325638428330422	0.09930928498506546
8	subject_8	HC	T7_T8	0.11837093606591224	0.11423050835728646
8	subject_8	HC	P7_P8	0.10964724868535995	0.16097078677266835
9	subject_9	HC	Fp1_Fp2	0.11412456668913365	0.08671023463830352
9	subject_9	HC	F3_F4	0.1013867862522602	0.12002369537949562
9	subject_9	HC	C3_C4	0.2179140143096447	0.07894998705014586
9	subject_9	HC	P3_P4	0.25518920049071314	0.18442505951970817
9	subject_9	HC	O1_O2	0.06489525325596332	0.1988618977367878
9	subject_9	HC	F7_F8	0.17876714430749416	0.08528945371508598
9	subject_9	HC	T7_T8	0.07020596638321877	0.10564854387193919
9	subject_9	HC	P7_P8	0.20282530272379518	0.1460408315062523
10	subject_10	HC	Fp1_Fp2	0.06979505531489849	0.05672076251357794
10	subject_10	HC	F3_F4	0.16113272150978447	0.12406964879482985
10	subject_10	HC	C3_C4	0.11884254366159439	0.13622545953840018
10	subject_10	HC	P3_P4	0.20783273950219155	0.10199980493634939
10	subject_10	HC	O1_O2	0.09718803614377976	0.10088233016431332
10	subject_10	HC	F7_F8	0.09208435155451297	0.1510959217324853
10	subject_10	HC	T7_T8	0.1424254423007369	0.1254027035087347
10	subject_10	HC	P7_P8	0.09233470568433404	0.09302212670445442
11	subject_11	HC	Fp1_Fp2	0.10829185172915459	0.12270588018000125
11	subject_11	HC	F3_F4	0.10456305202096701	0.1645271174609661
11	subject_11	HC	C3_C4	0.06446564281359315	0.15098488815128802
11	subject_11	HC	P3_P4	0.11923155542463064	0.11336282668635249
11	subject_11	HC	O1_O2	0.17396165914833545	0.1691005691885948
11	subject_11	HC	F7_F8	0.08294935896992683	0.11461148895323277
11	subject_11	HC	T7_T8	0.1278322547674179	0.18988492228090764
11	subject_11	HC	P7_P8	0.14674698505550623	0.18327474929392337
12	subject_12	HC	Fp1_Fp2	0.20185278356075287	0.13218601793050766
12	subject_12	HC	F3_F4	0.1697356253862381	0.19586119502782823
12	subject_12	HC	C3_C4	0.12725091502070426	0.16752282194793225
12	subject_12	HC	P3_P4	0.12811137214303017	0.13606161028146743
12	subject_12	HC	O1_O2	0.0662241275422275	0.10737184397876262
12	subject_12	HC	F7_F8	0.1156950207427144	0.07314389683306217
12	subject_12	HC	T7_T8	0.11256227530539036	0.10320934355258941
12	subject_12	HC	P7_P8	0.12033342607319356	0.1459516014903784
13	subject_13	HC	Fp1_Fp2	0.06826370898634196	0.09398448094725609
13	subject_13	HC	F3_F4	0.16397111341357232	0.11369700599461793
13	subject_13	HC	C3_C4	0.16843730807304383	0.20552977919578552
13	subject_13	HC	P3_P4	0.12218714021146297	0.07327630361542106
13	subject_13	HC	O1_O2	0.11322813220322132	0.1262261625379324
13	subject_13	HC	F7_F8	0.1384894073009491	0.12112292312085629
13	subject_13	HC	T7_T8	0.08593793706968426	0.13042739145457743
13	subject_13	HC	P7_P8	0.1407790720462799	0.16958900317549705
14	subject_14	HC	Fp1_Fp2	0.12246794011443854	0.1095025697723031
14	subject_14	HC	F3_F4	0.09395155310630798	0.07241143099963665
14	subject_14	HC	C3_C4	0.28247924372553823	0.2157314820215106
14	subject_14	HC	P3_P4	0.1440565574914217	0.17282778061926365
14	subject_14	HC	O1_O2	0.21040786933153868	0.16796944048255683
14	subject_14	HC	F7_F8	0.15914248675107956	0.08628576584160327
14	subject_14	HC	T7_T8	0.1144399218261242	0.1687073715031147
14	subject_14	HC	P7_P8	0.21732264701277018	0.08832853995263576
15	subject_15	HC	Fp1_Fp2	0.05155437514185905	0.15391002148389815
15	subject_15	HC	F3_F4	0.10937681738287211	0.11820492642000317
15	subject_15	HC	C3_C4	0.11899274997413159	0.1903903529047966
15	subject_15	HC	P3_P4	0.13251259475946425	0.12217220552265644
15	subject_15	HC	O1_O2	0.07460402995347977	0.1853263832628727
15	subject_15	HC	F7_F8	0.04858688968233764	0.12960984148085117
15	subject_15	HC	T7_T8	0.11925625056028366	0.24709173403680323
15	subject_15	HC	P7_P8	0.09369224533438683	0.09651456736028194
16	subject_16	HC	Fp1_Fp2	0.10180276967585086	0.09737497912719846
16	subject_16	HC	F3_F4	0.1208238136023283	0.12051045782864094
16	subject_16	HC	C3_C4	0.11087086237967014	0.1300469173118472
16	subject_16	HC	P3_P4	0.1167350297793746	0.13435166254639624
16	subject_16	HC	O1_O2	0.11797021552920342	0.10092625245451928
16	subject_16	HC	F7_F8	0.060037439968436954	0.10216153375804424
16	subject_16	HC	T7_T8	0.11484258696436882	0.12571135051548482
16	subject_16	HC	P7_P8	0.1745702799409628	0.11177892386913299
17	subject_17	HC	Fp1_Fp2	0.06526873614639044	0.06137564098462463
17	subject_17	HC	F3_F4	0.06200148072093725	0.05265960320830345
17	subject_17	HC	C3_C4	0.06854343409650028	0.055794570595026016
17	subject_17	HC	P3_P4	0.07806960381567478	0.07817123588174582
17	subject_17	HC	O1_O2	0.15024919882416726	0.14673747718334199
17	subject_17	HC	F7_F8	0.08539107311517	0.07227804288268089
17	subject_17	HC	T7_T8	0.07711829617619514	0.06402128711342811
17	subject_17	HC	P7_P8	0.06463257279247045	0.046408948674798015
18	subject_18	HC	Fp1_Fp2	0.15832869820296763	0.17560328454710544
18	subject_18	HC	F3_F4	0.17141326423734426	0.15857217609882354
18	subject_18	HC	C3_C4	0.10781749160960316	0.11856528893113136
18	subject_18	HC	P3_P4	0.13225687220692633	0.11480717100203038
18	subject_18	HC	O1_O2	0.19164186716079712	0.23773373067378997
18	subject_18	HC	F7_F8	0.1269537942484021	0.07535418011248111
18	subject_18	HC	T7_T8	0.08406122885644436	0.10706797614693642
18	subject_18	HC	P7_P8	0.08499375134706497	0.08873644731938839
19	subject_19	HC	Fp1_Fp2	0.1511754088103771	0.13150908537209033
19	subject_19	HC	F3_F4	0.14549387693405152	0.18100531315430998
19	subject_19	HC	C3_C4	0.19772496074438095	0.269071938842535
19	subject_19	HC	P3_P4	0.1350334994494915	0.10269700922071934
19	subject_19	HC	O1_O2	0.1579806474968791	0.17593571208417416
19	subject_19	HC	F7_F8	0.1021616768091917	0.08476029764860868
19	subject_19	HC	T7_T8	0.12099543996155263	0.10492653511464596
19	subject_19	HC	P7_P8	0.20410745702683925	0.12835753336548805
20	subject_20	HC	Fp1_Fp2	0.15640113577246667	0.1315629206597805
20	subject_20	HC	F3_F4	0.15689764497801661	0.1121681334450841
20	subject_20	HC	C3_C4	0.09460711432620883	0.12093498520553111
20	subject_20	HC	P3_P4	0.08267575167119504	0.09413629397749901
20	subject_20	HC	O1_O2	0.07764642154797911	0.17220762353390456
20	subject_20	HC	F7_F8	0.12008724696934223	0.08896625870838762
20	subject_20	HC	T7_T8	0.16916550248861312	0.08499353416264058
20	subject_20	HC	P7_P8	0.1145777352154255	0.11390643399208784
21	subject_21	HC	Fp1_Fp2	0.11597639247775078	0.07409734148532152
21	subject_21	HC	F3_F4	0.1761101135984063	0.1639552265405655
21	subject_21	HC	C3_C4	0.22969508320093154	0.10131748775020241
21	subject_21	HC	P3_P4	0.12113450691103936	0.1764638401567936
21	subject_21	HC	O1_O2	0.21776406541466714	0.19701134338974952
21	subject_21	HC	F7_F8	0.18516777604818344	0.09386481568217278
21	subject_21	HC	T7_T8	0.08169004209339618	0.06943144761025906
21	subject_21	HC	P7_P8	0.11821232326328754	0.18490365110337734
22	subject_22	HC	Fp1_Fp2	0.11165500693023205	0.2860268644988537
22	subject_22	HC	F3_F4	0.18964888378977776	0.1499073326587677
22	subject_22	HC	C3_C4	0.11648018695414067	0.17126446506008505
22	subject_22	HC	P3_P4	0.1744640652090311	0.20342426486313342
22	subject_22	HC	O1_O2	0.12352557629346847	0.13939276598393918
22	subject_22	HC	F7_F8	0.12408959837630391	0.14641750678420068
22	subject_22	HC	T7_T8	0.12175214886665345	0.05555630549788475
22	subject_22	HC	P7_P8	0.11860651969909668	0.11142095439136028
23	subject_23	HC	Fp1_Fp2	0.1542747888714075	0.08155292365700006
23	subject_23	HC	F3_F4	0.21034012362360954	0.16717036217451095
23	subject_23	HC	C3_C4	0.1293723400682211	0.12558156121522188
23	subject_23	HC	P3_P4	0.12486080806702375	0.09742142353206873
23	subject_23	HC	O1_O2	0.08810588195919991	0.089635294303298
23	subject_23	HC	F7_F8	0.17649700697511433	0.08626891882158816
23	subject_23	HC	T7_T8	0.10969282649457454	0.11933846902102233
23	subject_23	HC	P7_P8	0.07798069044947624	0.08295558746904134
24	subject_24	HC	Fp1_Fp2	0.06671199835836887	0.22091451063752174
24	subject_24	HC	F3_F4	0.0695801654830575	0.08118817955255508
24	subject_24	HC	C3_C4	0.2080145187675953	0.14842164814472197
24	subject_24	HC	P3_P4	0.06572248935699462	0.15894874930381775
24	subject_24	HC	O1_O2	0.2035806305706501	0.16203337535262108
24	subject_24	HC	F7_F8	0.1442957050167024	0.22161928862333297
24	subject_24	HC	T7_T8	0.12579971831291914	0.1532666150480509
24	subject_24	HC	P7_P8	0.06500719022005796	0.11196819823235274
25	subject_25	SZ	Fp1_Fp2	0.0593402773141861	0.06351127503439784
25	subject_25	SZ	F3_F4	0.059738087374716996	0.04806035845540464
25	subject_25	SZ	C3_C4	0.14410036392509937	0.15652518570423127
25	subject_25	SZ	P3_P4	0.11401347778737544	0.12863480113446712
25	subject_25	SZ	O1_O2	0.13676494397222996	0.14526081196963786
25	subject_25	SZ	F7_F8	0.07721143234521151	0.07434727288782597
25	subject_25	SZ	T7_T8	0.10933721028268337	0.10797790847718716
25	subject_25	SZ	P7_P8	0.08231029687449336	0.06111544035375118
26	subject_26	SZ	Fp1_Fp2	0.12237600944936275	0.10061599295586347
26	subject_26	SZ	F3_F4	0.17596694268286228	0.14787319023162127
26	subject_26	SZ	C3_C4	0.18074731547385453	0.17223624549806119
26	subject_26	SZ	P3_P4	0.18014988414943217	0.09992045797407627
26	subject_26	SZ	O1_O2	0.11858247444033623	0.14367422442883254
26	subject_26	SZ	F7_F8	0.11646390780806541	0.09894832279533147
26	subject_26	SZ	T7_T8	0.12164815217256546	0.17642334159463643
26	subject_26	SZ	P7_P8	0.14157282635569574	0.19361516200006007
27	subject_27	SZ	Fp1_Fp2	0.14725033715367317	0.14266183134168386
27	subject_27	SZ	F3_F4	0.08213297929614782	0.10321447672322392
27	subject_27	SZ	C3_C4	0.10947802420705557	0.20934434812515973
27	subject_27	SZ	P3_P4	0.13698609080165625	0.11406807936728
27	subject_27	SZ	O1_O2	0.1946373824030161	0.1979839064180851
27	subject_27	SZ	F7_F8	0.10952360928058624	0.15197255238890647
27	subject_27	SZ	T7_T8	0.07428808826953173	0.1412443308159709
27	subject_27	SZ	P7_P8	0.06807625684887171	0.08109524045139552
28	subject_28	SZ	Fp1_Fp2	0.0952390544116497	0.14764291709288954
28	subject_28	SZ	F3_F4	0.1157003965228796	0.16279908865690232
28	subject_28	SZ	C3_C4	0.07458762973546981	0.09734360966831446
28	subject_28	SZ	P3_P4	0.10882994420826435	0.1287908922880888
28	subject_28	SZ	O1_O2	0.12104822807013989	0.2159584391862154
28	subject_28	SZ	F7_F8	0.081000467389822	0.09870470184832811
28	subject_28	SZ	T7_T8	0.10507999360561371	0.11417706497013569
28	subject_28	SZ	P7_P8	0.0905794931575656	0.1188810806721449
29	subject_29	SZ	Fp1_Fp2	0.08199835047125817	0.10834072344005108
29	subject_29	SZ	F3_F4	0.08985956627875566	0.10211504381150008
29	subject_29	SZ	C3_C4	0.16121097672730683	0.16155675696209074
29	subject_29	SZ	P3_P4	0.1218533905223012	0.11546080633997917
29	subject_29	SZ	O1_O2	0.13125133328139782	0.17336015654727815
29	subject_29	SZ	F7_F8	0.2519477244466543	0.07622271496802568
29	subject_29	SZ	T7_T8	0.15274949371814728	0.08752197325229645
29	subject_29	SZ	P7_P8	0.11126337461173534	0.06829524561762809
30	subject_30	SZ	Fp1_Fp2	0.10561009310185909	0.0745112517848611
30	subject_30	SZ	F3_F4	0.11449684463441372	0.05126371942460537
30	subject_30	SZ	C3_C4	0.1584355790168047	0.1071264810860157
30	subject_30	SZ	P3_P4	0.1427696581929922	0.11514203008264304
30	subject_30	SZ	O1_O2	0.1261740865185857	0.15593953430652618
30	subject_30	SZ	F7_F8	0.11201019696891308	0.08412395138293505
30	subject_30	SZ	T7_T8	0.10032974798232316	0.11355934329330922
30	subject_30	SZ	P7_P8	0.1150866325944662	0.09869089568965136
31	subject_31	SZ	Fp1_Fp2	0.0771516639739275	0.08416929766535759
31	subject_31	SZ	F3_F4	0.08667308604344726	0.11600344460457564
31	subject_31	SZ	C3_C4	0.09652569470927119	0.11363505460321903
31	subject_31	SZ	P3_P4	0.15259694550186395	0.10666692070662975
31	subject_31	SZ	O1_O2	0.16708772256970406	0.13676818162202836
31	subject_31	SZ	F7_F8	0.0860513063147664	0.07202736251056194
31	subject_31	SZ	T7_T8	0.10327941868454218	0.12148964572697878
31	subject_31	SZ	P7_P8	0.08940120674669742	0.07954865247011185
32	subject_32	SZ	Fp1_Fp2	0.13054800666868688	0.15178913101553917
32	subject_32	SZ	F3_F4	0.13404042115435005	0.09113190015777946
32	subject_32	SZ	C3_C4	0.2515648014843464	0.14677294995635748
32	subject_32	SZ	P3_P4	0.1620916360989213	0.1194744186475873
32	subject_32	SZ	O1_O2	0.1073771351017058	0.1506355492398143
32	subject_32	SZ	F7_F8	0.16872131060808898	0.09704445078969001
32	subject_32	SZ	T7_T8	0.12384178256615996	0.16106024999171495
32	subject_32	SZ	P7_P8	0.12035120502114297	0.14575158134102822
33	subject_33	SZ	Fp1_Fp2	0.15996627919375897	0.1505588937550783
33	subject_33	SZ	F3_F4	0.1013062234967947	0.10888768881559371
33	subject_33	SZ	C3_C4	0.15147631298750638	0.16768157500773667
33	subject_33	SZ	P3_P4	0.13362188395112753	0.1324581138789654
33	subject_33	SZ	O1_O2	0.08499715235084296	0.06473475694656372
33	subject_33	SZ	F7_F8	0.10603510141372681	0.08952188361436128
33	subject_33	SZ	T7_T8	0.08151504807174206	0.06993590947240591
33	subject_33	SZ	P7_P8	0.1011979904025793	0.08895701883593574
34	subject_34	SZ	Fp1_Fp2	0.109280776232481	0.13367192260921001
34	subject_34	SZ	F3_F4	0.15212777592241764	0.1130245516076684
34	subject_34	SZ	C3_C4	0.20235832892358302	0.09672339223325252
34	subject_34	SZ	P3_P4	0.17892715185880662	0.20918096080422402
34	subject_34	SZ	O1_O2	0.1021083403378725	0.12155933007597923
34	subject_34	SZ	F7_F8	0.07739323973655701	0.09243527743965388
34	subject_34	SZ	T7_T8	0.0978695247322321	0.11020734077319502
34	subject_34	SZ	P7_P8	0.09796793162822723	0.15553003773093224
35	subject_35	SZ	Fp1_Fp2	0.16122410409152507	0.11696412935853004
35	subject_35	SZ	F3_F4	0.12237613685429097	0.18379490375518798
35	subject_35	SZ	C3_C4	0.07040867395699024	0.23223259821534156
35	subject_35	SZ	P3_P4	0.06936372630298138	0.15057803951203824
35	subject_35	SZ	O1_O2	0.12155560199171304	0.07149261347949505
35	subject_35	SZ	F7_F8	0.11867558248341084	0.14684091787785292
35	subject_35	SZ	T7_T8	0.08577781841158867	0.08163153678178788
35	subject_35	SZ	P7_P8	0.12590734884142876	0.1443903686478734
36	subject_36	SZ	Fp1_Fp2	0.10294562187045812	0.06588484793901443
36	subject_36	SZ	F3_F4	0.20042336471378802	0.20911519527435302
36	subject_36	SZ	C3_C4	0.14671414401382207	0.12940149568021297
36	subject_36	SZ	P3_P4	0.20654387874528765	0.07505625383928419
36	subject_36	SZ	O1_O2	0.1696805875748396	0.17036824338138104
36	subject_36	SZ	F7_F8	0.11299573127180337	0.10198047086596489
36	subject_36	SZ	T7_T8	0.12545302808284758	0.11442542904987932
36	subject_36	SZ	P7_P8	0.13934873566031455	0.12951999269425868
37	subject_37	SZ	Fp1_Fp2	0.05557005610316992	0.03906857082620263
37	subject_37	SZ	F3_F4	0.11642596907913685	0.15151466950774192
37	subject_37	SZ	C3_C4	0.13379453886300324	0.12067268639802933
37	subject_37	SZ	P3_P4	0.0748734001070261	0.12072089184075593
37	subject_37	SZ	O1_O2	0.09119826760143042	0.09634193181991577
37	subject_37	SZ	F7_F8	0.14075903668999673	0.15819946378469468
37	subject_37	SZ	T7_T8	0.1167195139452815	0.08684669248759747
37	subject_37	SZ	P7_P8	0.08900783993303776	0.1233869418501854
38	subject_38	SZ	Fp1_Fp2	0.10452543795108796	0.1694012265652418
38	subject_38	SZ	F3_F4	0.15697251744568347	0.07671020021662116
38	subject_38	SZ	C3_C4	0.24049618430435657	0.16014854982495308
38	subject_38	SZ	P3_P4	0.10057583283632994	0.16584753841161728
38	subject_38	SZ	O1_O2	0.20953696444630623	0.15686129461973905
38	subject_38	SZ	F7_F8	0.10164261888712645	0.07310836520045996
38	subject_38	SZ	T7_T8	0.13426837958395482	0.2795572176575661
38	subject_38	SZ	P7_P8	0.14530922379344702	0.11118552079424263
39	subject_39	SZ	Fp1_Fp2	0.12409660667181015	0.09800406396389008
39	subject_39	SZ	F3_F4	0.0935282938182354	0.1055416438728571
39	subject_39	SZ	C3_C4	0.09602555418387056	0.18868654482066632
39	subject_39	SZ	P3_P4	0.14884906951338053	0.212418320029974
39	subject_39	SZ	O1_O2	0.1082459457218647	0.1192227590829134
39	subject_39	SZ	F7_F8	0.13985424786806105	0.16693555004894733
39	subject_39	SZ	T7_T8	0.12531320471316576	0.15710580348968506
39	subject_39	SZ	P7_P8	0.08901828862726688	0.08123834822326899
40	subject_40	SZ	Fp1_Fp2	0.1307977855205536	0.17918737716972827
40	subject_40	SZ	F3_F4	0.16553552374243735	0.1809315238147974
40	subject_40	SZ	C3_C4	0.07115521472878754	0.08779447106644511
40	subject_40	SZ	P3_P4	0.23585514212027192	0.15175984017550945
40	subject_40	SZ	O1_O2	0.24986335271969437	0.16013911068439485
40	subject_40	SZ	F7_F8	0.14053507586941122	0.08191537605598569
40	subject_40	SZ	T7_T8	0.17430661711841822	0.14537594579160212
40	subject_40	SZ	P7_P8	0.15990816932171584	0.07253023218363523
41	subject_41	SZ	Fp1_Fp2	0.13818315509706736	0.10132063291966915
41	subject_41	SZ	F3_F4	0.13903645491227506	0.2293503200635314
41	subject_41	SZ	C3_C4	0.10261955410242081	0.13976923674345015
41	subject_41	SZ	P3_P4	0.08412090465426444	0.11363331079483033
41	subject_41	SZ	O1_O2	0.10685325814411044	0.12522142827510835
41	subject_41	SZ	F7_F8	0.06776655819267034	0.1023512052372098
41	subject_41	SZ	T7_T8	0.12003598473966122	0.1498143643140793
41	subject_41	SZ	P7_P8	0.11483897529542446	0.1873418727889657
42	subject_42	SZ	Fp1_Fp2	0.16019838508218526	0.11367244515568017
42	subject_42	SZ	F3_F4	0.06939870668575168	0.13024476822465658
42	subject_42	SZ	C3_C4	0.112905952334404	0.20508226444944738
42	subject_42	SZ	P3_P4	0.16751887127757073	0.06696394020691514
42	subject_42	SZ	O1_O2	0.1473839245736599	0.1203653510659933
42	subject_42	SZ	F7_F8	0.07980284783989192	0.15548771917819976
42	subject_42	SZ	T7_T8	0.09163420759141445	0.1529850099235773
42	subject_42	SZ	P7_P8	0.15370060373097658	0.1826248958706856
43	subject_43	SZ	Fp1_Fp2	0.17615261413156985	0.09361190255731344
43	subject_43	SZ	F3_F4	0.17193868570029736	0.12383619118481874
43	subject_43	SZ	C3_C4	0.0901249136775732	0.08810753310099244
43	subject_43	SZ	P3_P4	0.09669903200119734	0.08529585879296064
43	subject_43	SZ	O1_O2	0.22912054173648358	0.1170662458986044
43	subject_43	SZ	F7_F8	0.08566273227334023	0.08388639437034726
43	subject_43	SZ	T7_T8	0.08481825180351735	0.10588094517588616
43	subject_43	SZ	P7_P8	0.13951375111937522	0.10116376373916865
44	subject_44	SZ	Fp1_Fp2	0.11975757610052824	0.17229644805192948
44	subject_44	SZ	F3_F4	0.1323347618803382	0.11831349842250347
44	subject_44	SZ	C3_C4	0.1565377390012145	0.10632569156587124
44	subject_44	SZ	P3_P4	0.12785361371934414	0.08058245964348316
44	subject_44	SZ	O1_O2	0.2206429809331894	0.06447963062673807
44	subject_44	SZ	F7_F8	0.19732327610254288	0.06438660230487585
44	subject_44	SZ	T7_T8	0.0821574579924345	0.1423450529575348
44	subject_44	SZ	P7_P8	0.14154127892106771	0.10806487463414668
45	subject_45	SZ	Fp1_Fp2	0.15511588305234908	0.11758283153176308
45	subject_45	SZ	F3_F4	0.10213630311191083	0.0671132817864418
45	subject_45	SZ	C3_C4	0.11412200182676316	0.10274598244577646
45	subject_45	SZ	P3_P4	0.11996160354465246	0.14182309228926898
45	subject_45	SZ	O1_O2	0.10316401291638613	0.0778988018631935
45	subject_45	SZ	F7_F8	0.08182511087507009	0.11322403512895107
45	subject_45	SZ	T7_T8	0.16363587314262987	0.09838663414120674
45	subject_45	SZ	P7_P8	0.12459180876612663	0.0805903360247612
46	subject_46	SZ	Fp1_Fp2	0.08848360069096088	0.10936541613191367
46	subject_46	SZ	F3_F4	0.13804491301998495	0.22193099204450845
46	subject_46	SZ	C3_C4	0.13144264742732048	0.20446640998125076
46	subject_46	SZ	P3_P4	0.15954830311238766	0.18494573514908552
46	subject_46	SZ	O1_O2	0.19595071952790022	0.15685306452214717
46	subject_46	SZ	F7_F8	0.15104519436135888	0.07427797317504883
46	subject_46	SZ	T7_T8	0.1665998687967658	0.13759546726942062
46	subject_46	SZ	P7_P8	0.12664643079042434	0.0998109514825046
47	subject_47	SZ	Fp1_Fp2	0.13440973609685897	0.1118461936712265
47	subject_47	SZ	F3_F4	0.11943777352571487	0.12383597902953625
47	subject_47	SZ	C3_C4	0.10198614317923785	0.14447738267481328
47	subject_47	SZ	P3_P4	0.10788663942366838	0.10891892574727535
47	subject_47	SZ	O1_O2	0.08623145818710327	0.14116291869431735
47	subject_47	SZ	F7_F8	0.07497301325201988	0.09019486457109452
47	subject_47	SZ	T7_T8	0.10431821867823601	0.14090948961675168
47	subject_47	SZ	P7_P8	0.1553472813218832	0.12065975107252598
48	subject_48	SZ	Fp1_Fp2	0.0977083221077919	0.11990933492779732
48	subject_48	SZ	F3_F4	0.18167715780436994	0.11673251613974571
48	subject_48	SZ	C3_C4	0.2318262869026512	0.09990444034337997
48	subject_48	SZ	P3_P4	0.0881231527775526	0.1089521326124668
48	subject_48	SZ	O1_O2	0.18025584258139132	0.1441594570875168
48	subject_48	SZ	F7_F8	0.17215524353086947	0.09249735735356808
48	subject_48	SZ	T7_T8	0.1705210730433464	0.1089341014623642
48	subject_48	SZ	P7_P8	0.1774792262353003	0.2684724673628807
49	subject_49	SZ	Fp1_Fp2	0.09334130436182023	0.0984259732067585
49	subject_49	SZ	F3_F4	0.08302001571282744	0.052601742744445804
49	subject_49	SZ	C3_C4	0.12351383231580257	0.14138094559311867
49	subject_49	SZ	P3_P4	0.09971541203558446	0.13262047059834003
49	subject_49	SZ	O1_O2	0.11626828368753195	0.11938303783535957
49	subject_49	SZ	F7_F8	0.11757798418402672	0.13856849807780236
49	subject_49	SZ	T7_T8	0.07621302548795938	0.06696221632882952
49	subject_49	SZ	P7_P8	0.07703520152717828	0.06617399752140045
50	subject_50	SZ	Fp1_Fp2	0.1511489763855934	0.10804741792380809
50	subject_50	SZ	F3_F4	0.1089453449472785	0.11354176327586174
50	subject_50	SZ	C3_C4	0.13243591487407685	0.09282791018486022
50	subject_50	SZ	P3_P4	0.16954804658889772	0.14089477062225342
50	subject_50	SZ	O1_O2	0.1364348240196705	0.1785387724637985
50	subject_50	SZ	F7_F8	0.09095579721033573	0.056127771735191345
50	subject_50	SZ	T7_T8	0.11724216807633639	0.09845124892890453
50	subject_50	SZ	P7_P8	0.13606626801192762	0.20861084666103125
51	subject_51	SZ	Fp1_Fp2	0.07065158188343049	0.06274458412081003
51	subject_51	SZ	F3_F4	0.14279638305306436	0.17209844291210175
51	subject_51	SZ	C3_C4	0.15544067844748496	0.12425131108611823
51	subject_51	SZ	P3_P4	0.0854075251147151	0.1425344329327345
51	subject_51	SZ	O1_O2	0.23827999010682105	0.23387915566563605
51	subject_51	SZ	F7_F8	0.1182200152426958	0.138034708192572
51	subject_51	SZ	T7_T8	0.12164483591914177	0.08978720307350159
51	subject_51	SZ	P7_P8	0.16346627268940211	0.1480257990770042
52	subject_52	SZ	Fp1_Fp2	0.09337067343294621	0.1443821075372398
52	subject_52	SZ	F3_F4	0.1401499105617404	0.06898852242156864
52	subject_52	SZ	C3_C4	0.1300307403318584	0.1766444332897663
52	subject_52	SZ	P3_P4	0.08555617108941078	0.08801474776118993
52	subject_52	SZ	O1_O2	0.17472035214304923	0.12410999368876219
52	subject_52	SZ	F7_F8	0.0789584681391716	0.09764714762568474
52	subject_52	SZ	T7_T8	0.09815594926476479	0.1019764307886362
52	subject_52	SZ	P7_P8	0.1145830038934946	0.09941430184990167
53	subject_53	SZ	Fp1_Fp2	0.06088876761496067	0.11027918178588152
53	subject_53	SZ	F3_F4	0.1332095915451646	0.06345772966742516
53	subject_53	SZ	C3_C4	0.15594157800078393	0.11324222087860107
53	subject_53	SZ	P3_P4	0.15428093932569026	0.18906552512198688
53	subject_53	SZ	O1_O2	0.13379088006913661	0.166530716791749
53	subject_53	SZ	F7_F8	0.18909120447933675	0.1693495750427246
53	subject_53	SZ	T7_T8	0.13205590080469848	0.11685887724161148
53	subject_53	SZ	P7_P8	0.1891378194093704	0.1941590743139386
54	subject_54	SZ	Fp1_Fp2	0.1825111210346222	0.1780924081802368
54	subject_54	SZ	F3_F4	0.26021739915013314	0.2324666827917099
54	subject_54	SZ	C3_C4	0.13431893587112426	0.10382894277572632
54	subject_54	SZ	P3_P4	0.12173070125281811	0.1600328093394637
54	subject_54	SZ	O1_O2	0.12812547702342272	0.13423994705080985
54	subject_54	SZ	F7_F8	0.15994014739990234	0.09453154234215617
54	subject_54	SZ	T7_T8	0.19538390040397643	0.1222832953557372
54	subject_54	SZ	P7_P8	0.16373463496565818	0.06668825428932905
55	subject_55	SZ	Fp1_Fp2	0.09251927435398102	0.08301803469657898
55	subject_55	SZ	F3_F4	0.10607856474816799	0.10300681069493293
55	subject_55	SZ	C3_C4	0.16925214175134898	0.080573470890522
55	subject_55	SZ	P3_P4	0.12388271614909172	0.14233447499573232
55	subject_55	SZ	O1_O2	0.1658139292150736	0.15859929732978345
55	subject_55	SZ	F7_F8	0.13353641144931316	0.1023749839514494
55	subject_55	SZ	T7_T8	0.0983249932527542	0.15702709322795272
55	subject_55	SZ	P7_P8	0.1325066776946187	0.16096714790910482
56	subject_56	SZ	Fp1_Fp2	0.24431679844856263	0.23431466817855834
56	subject_56	SZ	F3_F4	0.0927438611164689	0.22214977173134684
56	subject_56	SZ	C3_C4	0.1284271540120244	0.13759460151195527
56	subject_56	SZ	P3_P4	0.10331443306058645	0.11587115656584501
56	subject_56	SZ	O1_O2	0.1551553500816226	0.125869794562459
56	subject_56	SZ	F7_F8	0.16086789183318614	0.11858308892697096
56	subject_56	SZ	T7_T8	0.1743138749152422	0.09042536914348602
56	subject_56	SZ	P7_P8	0.19583031684160232	0.12379602193832398
57	subject_57	SZ	Fp1_Fp2	0.07051610006019474	0.05866350447759032
57	subject_57	SZ	F3_F4	0.057966823875904086	0.061637442000210284
57	subject_57	SZ	C3_C4	0.11684765210375189	0.06735395453870296
57	subject_57	SZ	P3_P4	0.09505387507379055	0.10162809286266565
57	subject_57	SZ	O1_O2	0.115133648365736	0.06637203991413117
57	subject_57	SZ	F7_F8	0.07280536610633134	0.04754240997135639
57	subject_57	SZ	T7_T8	0.09468468707054853	0.08085498455911874
57	subject_57	SZ	P7_P8	0.059251399151980876	0.06239719614386559
58	subject_58	SZ	Fp1_Fp2	0.13868448249995707	0.20356046520173549
58	subject_58	SZ	F3_F4	0.1532460194081068	0.10597645454108715
58	subject_58	SZ	C3_C4	0.13516087755560874	0.11551857870072127
58	subject_58	SZ	P3_P4	0.10847728801891207	0.09852976743131876
58	subject_58	SZ	O1_O2	0.11984912250190974	0.14065384548157453
58	subject_58	SZ	F7_F8	0.13550210371613503	0.1000633011572063
58	subject_58	SZ	T7_T8	0.07839381955564022	0.0844409616664052
58	subject_58	SZ	P7_P8	0.17599964402616025	0.0725968413054943
59	subject_59	HC	Fp1_Fp2	0.1737967511638999	0.14216270633041858
59	subject_59	HC	F3_F4	0.14641800448298453	0.1285504488274455
59	subject_59	HC	C3_C4	0.1615573652088642	0.08595833191648125
59	subject_59	HC	P3_P4	0.16367722451686859	0.14364384543150663
59	subject_59	HC	O1_O2	0.19130712393671273	0.16530169676989317
59	subject_59	HC	F7_F8	0.11799317970871925	0.10930030252784491
59	subject_59	HC	T7_T8	0.1657648827880621	0.12011982500553131
59	subject_59	HC	P7_P8	0.11406811345368624	0.15129648223519326
60	subject_60	HC	Fp1_Fp2	0.07441863734275103	0.09401391874998807
60	subject_60	HC	F3_F4	0.16131431683897973	0.1010317973792553
60	subject_60	HC	C3_C4	0.0807391133159399	0.09484178368002176
60	subject_60	HC	P3_P4	0.14621323216706514	0.18557420298457145
60	subject_60	HC	O1_O2	0.12086349129676818	0.10400593839585781
60	subject_60	HC	F7_F8	0.11587632521986961	0.22802148573100567
60	subject_60	HC	T7_T8	0.08809448666870594	0.0996052274480462
60	subject_60	HC	P7_P8	0.08437940124422312	0.15506678055971862
61	subject_61	HC	Fp1_Fp2	0.14769639186561107	0.11198519803583622
61	subject_61	HC	F3_F4	0.17483467627316712	0.13529326617717743
61	subject_61	HC	C3_C4	0.13117195293307304	0.21508339866995813
61	subject_61	HC	P3_P4	0.22286683619022368	0.153444910235703
61	subject_61	HC	O1_O2	0.11012375429272651	0.09883485939353705
61	subject_61	HC	F7_F8	0.10767634976655245	0.0632907052990049
61	subject_61	HC	T7_T8	0.09283505920320749	0.0946173146367073
61	subject_61	HC	P7_P8	0.15666846372187138	0.13526384346187115
62	subject_62	HC	Fp1_Fp2	0.2105999432504177	0.26663878448307515
62	subject_62	HC	F3_F4	0.15292895454913377	0.1688602790236473
62	subject_62	HC	C3_C4	0.052055739983916285	0.16721974834799766
62	subject_62	HC	P3_P4	0.10015266984701157	0.20388719365000724
62	subject_62	HC	O1_O2	0.183414214476943	0.1708691895008087
62	subject_62	HC	F7_F8	0.12075563557446004	0.20838149711489679
62	subject_62	HC	T7_T8	0.09954096227884293	0.08391828630119562
62	subject_62	HC	P7_P8	0.11582052805460989	0.16236757449805736
63	subject_63	HC	Fp1_Fp2	0.11626634895801544	0.14167193621397017
63	subject_63	HC	F3_F4	0.10922184120863676	0.13951513431966306
63	subject_63	HC	C3_C4	0.18058985508978367	0.23002586364746094
63	subject_63	HC	P3_P4	0.14759979918599128	0.12502839006483554
63	subject_63	HC	O1_O2	0.3095566019415855	0.2686054170131683
63	subject_63	HC	F7_F8	0.0680124532431364	0.16448046267032623
63	subject_63	HC	T7_T8	0.1786886714398861	0.135291600599885
63	subject_63	HC	P7_P8	0.16391465328633786	0.2609926462173462
64	subject_64	HC	Fp1_Fp2	0.1075474975630641	0.08629617532715202
64	subject_64	HC	F3_F4	0.08228824436664581	0.16569499149918557
64	subject_64	HC	C3_C4	0.0925218977034092	0.11788900271058082
64	subject_64	HC	P3_P4	0.0841841097921133	0.11002612560987472
64	subject_64	HC	O1_O2	0.07268985360860825	0.08423746451735496
64	subject_64	HC	F7_F8	0.17344538308680058	0.15178933404386044
64	subject_64	HC	T7_T8	0.1364465769380331	0.08240905068814755
64	subject_64	HC	P7_P8	0.15695343650877475	0.20338816791772843
65	subject_65	HC	Fp1_Fp2	0.10686502140015364	0.07505934573709964
65	subject_65	HC	F3_F4	0.15462384112179278	0.10937279146164655
65	subject_65	HC	C3_C4	0.10728057082742452	0.0756915533915162
65	subject_65	HC	P3_P4	0.13792491257190703	0.17151686325669288
65	subject_65	HC	O1_O2	0.11594359762966633	0.15949634443968536
65	subject_65	HC	F7_F8	0.17922593392431735	0.1317797414958477
65	subject_65	HC	T7_T8	0.1220367506146431	0.14129861909896135
65	subject_65	HC	P7_P8	0.08485796432942153	0.09210112802684307
66	subject_66	HC	Fp1_Fp2	0.07667660880833864	0.18159657195210457
66	subject_66	HC	F3_F4	0.1595641437917948	0.08551541548222304
66	subject_66	HC	C3_C4	0.13812210746109485	0.17832427248358726
66	subject_66	HC	P3_P4	0.12027284130454063	0.1097451763227582
66	subject_66	HC	O1_O2	0.1465087417513132	0.09635058389976621
66	subject_66	HC	F7_F8	0.10553993983194232	0.11156926155090333
66	subject_66	HC	T7_T8	0.1638103323057294	0.07149892123416066
66	subject_66	HC	P7_P8	0.09201675020158291	0.15441756695508957
67	subject_67	SZ	Fp1_Fp2	0.11349163614213467	0.09073787331581115
67	subject_67	SZ	F3_F4	0.08334418796002865	0.1033595409244299
67	subject_67	SZ	C3_C4	0.1843775652348995	0.154467061907053
67	subject_67	SZ	P3_P4	0.10754320248961449	0.12706105038523674
67	subject_67	SZ	O1_O2	0.10573236458003521	0.1163598034530878
67	subject_67	SZ	F7_F8	0.12268362548202276	0.1834572099149227
67	subject_67	SZ	T7_T8	0.1660970225930214	0.094360376521945
67	subject_67	SZ	P7_P8	0.16741552725434303	0.13216331098228692
68	subject_68	SZ	Fp1_Fp2	0.04881506077945232	0.10077829174697399
68	subject_68	SZ	F3_F4	0.1549144983291626	0.12419411782175302
68	subject_68	SZ	C3_C4	0.09382127169519663	0.15038332268595694
68	subject_68	SZ	P3_P4	0.21562102241441608	0.15699744168668986
68	subject_68	SZ	O1_O2	0.15135622546076774	0.1069577407091856
68	subject_68	SZ	F7_F8	0.16457041455432772	0.17722207363694906
68	subject_68	SZ	T7_T8	0.09763748859986662	0.14188529336825012
68	subject_68	SZ	P7_P8	0.1292257308959961	0.10788708757609129
69	subject_69	SZ	Fp1_Fp2	0.09074085345491767	0.19220989271998407
69	subject_69	SZ	F3_F4	0.15215368140488864	0.0889416377991438
69	subject_69	SZ	C3_C4	0.210353022813797	0.18322148248553277
69	subject_69	SZ	P3_P4	0.1696841150522232	0.17207393422722816
69	subject_69	SZ	O1_O2	0.15790357775986194	0.16125153936445713
69	subject_69	SZ	F7_F8	0.1545577559620142	0.13804671876132488
69	subject_69	SZ	T7_T8	0.1410583294928074	0.12909436635673047
69	subject_69	SZ	P7_P8	0.17694760710000992	0.12923602536320686
70	subject_70	SZ	Fp1_Fp2	0.11806714907288551	0.0910397719591856
70	subject_70	SZ	F3_F4	0.11367914117872716	0.09241060987114906
70	subject_70	SZ	C3_C4	0.13816896714270116	0.11808394491672516
70	subject_70	SZ	P3_P4	0.1295712012797594	0.14733424484729768
70	subject_70	SZ	O1_O2	0.14079997390508653	0.07652909569442272
70	subject_70	SZ	F7_F8	0.09636539556086063	0.1030712928622961
70	subject_70	SZ	T7_T8	0.13422575853765012	0.04033982399851084
70	subject_70	SZ	P7_P8	0.05883811041712761	0.05712111294269562
71	subject_71	SZ	Fp1_Fp2	0.0991189768537879	0.1890974897891283
71	subject_71	SZ	F3_F4	0.08115249667316675	0.16317274048924446
71	subject_71	SZ	C3_C4	0.179924064129591	0.1597947534173727
71	subject_71	SZ	P3_P4	0.14157721139490603	0.08669284619390964
71	subject_71	SZ	O1_O2	0.16927375849336385	0.17081234529614447
71	subject_71	SZ	F7_F8	0.14718444272875786	0.0832983311265707
71	subject_71	SZ	T7_T8	0.13784592039883137	0.12171034663915634
71	subject_71	SZ	P7_P8	0.1441054865717888	0.2016493460163474
72	subject_72	SZ	Fp1_Fp2	0.10486857034265995	0.16153982132673264
72	subject_72	SZ	F3_F4	0.19783951938152314	0.2362079292535782
72	subject_72	SZ	C3_C4	0.18820348754525185	0.13991731125861406
72	subject_72	SZ	P3_P4	0.1551546542905271	0.0953734933398664
72	subject_72	SZ	O1_O2	0.15074726827442647	0.1350356198847294
72	subject_72	SZ	F7_F8	0.10984304323792457	0.09371288707479834
72	subject_72	SZ	T7_T8	0.13704394740052522	0.16454797014594078
72	subject_72	SZ	P7_P8	0.11656532539054751	0.10676846876740456
73	subject_73	SZ	Fp1_Fp2	0.166461294144392	0.06683368235826492
73	subject_73	SZ	F3_F4	0.21710363999009133	0.130333586409688
73	subject_73	SZ	C3_C4	0.10586479976773262	0.1471880031749606
73	subject_73	SZ	P3_P4	0.18332064058631659	0.17568514849990607
73	subject_73	SZ	O1_O2	0.2616068486124277	0.19849426299333572
73	subject_73	SZ	F7_F8	0.1164954036474228	0.10030881352722645
73	subject_73	SZ	T7_T8	0.11476949416100979	0.10416154656559229
73	subject_73	SZ	P7_P8	0.11145776212215423	0.10539318397641181
74	subject_74	SZ	Fp1_Fp2	0.15478830989450215	0.09579147100448608
74	subject_74	SZ	F3_F4	0.11546816043555737	0.09885935038328171
74	subject_74	SZ	C3_C4	0.12841171864420176	0.13348976373672486
74	subject_74	SZ	P3_P4	0.15967973545193673	0.2233515728265047
74	subject_74	SZ	O1_O2	0.2273154616355896	0.16507068872451783
74	subject_74	SZ	F7_F8	0.049904124811291695	0.09564848951995372
74	subject_74	SZ	T7_T8	0.09698069281876087	0.14987123012542725
74	subject_74	SZ	P7_P8	0.12522386033087968	0.16286277510225772
75	subject_75	SZ	Fp1_Fp2	0.12863726075738668	0.08738697916269303
75	subject_75	SZ	F3_F4	0.1584258632734418	0.1039641828276217
75	subject_75	SZ	C3_C4	0.08975845910608768	0.0748424617573619
75	subject_75	SZ	P3_P4	0.1426035862416029	0.14670671746134759
75	subject_75	SZ	O1_O2	0.09578505149111152	0.1337424673140049
75	subject_75	SZ	F7_F8	0.16305636949837207	0.12616680059581994
75	subject_75	SZ	T7_T8	0.146839845366776	0.20413787551224233
75	subject_75	SZ	P7_P8	0.14819020349532366	0.1046358740888536
76	subject_76	SZ	Fp1_Fp2	0.09331289231777191	0.11134033836424351
76	subject_76	SZ	F3_F4	0.0909742707386613	0.11573412427678705
76	subject_76	SZ	C3_C4	0.20344609217718243	0.1305193830281496
76	subject_76	SZ	P3_P4	0.12948337215930222	0.11735529787838458
76	subject_76	SZ	O1_O2	0.1481902413070202	0.10152151323854923
76	subject_76	SZ	F7_F8	0.06408036360517144	0.09618123639374972
76	subject_76	SZ	T7_T8	0.20558370053768157	0.10018573775887489
76	subject_76	SZ	P7_P8	0.06893038749694824	0.12140404917299748
77	subject_77	SZ	Fp1_Fp2	0.10083185266703368	0.03466426078230143
77	subject_77	SZ	F3_F4	0.11999192014336586	0.21126210018992425
77	subject_77	SZ	C3_C4	0.11720163952559233	0.10590572422370315
77	subject_77	SZ	P3_P4	0.18081298358738424	0.20405077580362557
77	subject_77	SZ	O1_O2	0.09801724087446928	0.18700491786003112
77	subject_77	SZ	F7_F8	0.09249125961214304	0.13085123002529145
77	subject_77	SZ	T7_T8	0.07195578161627054	0.07364660017192363
77	subject_77	SZ	P7_P8	0.10901334276422858	0.13604927137494088
78	subject_78	SZ	Fp1_Fp2	0.08427162356674671	0.10410121213644744
78	subject_78	SZ	F3_F4	0.10379897132515907	0.09008761518634856
78	subject_78	SZ	C3_C4	0.14519042298197746	0.10546301789581776
78	subject_78	SZ	P3_P4	0.10623239241540432	0.19605954959988595
78	subject_78	SZ	O1_O2	0.13383713960647584	0.11814030259847641
78	subject_78	SZ	F7_F8	0.0901288552209735	0.07858460210263729
78	subject_78	SZ	T7_T8	0.13667525481432677	0.11030510384589434
78	subject_78	SZ	P7_P8	0.10273518748581409	0.11457040309906005
79	subject_79	SZ	Fp1_Fp2	0.1858660291880369	0.18704000413417815
79	subject_79	SZ	F3_F4	0.12167074647732079	0.1445137348026037
79	subject_79	SZ	C3_C4	0.10534558352082968	0.13505434282124043
79	subject_79	SZ	P3_P4	0.19032570905983448	0.11450660806149245
79	subject_79	SZ	O1_O2	0.1737021617591381	0.13104502055794
79	subject_79	SZ	F7_F8	0.0802436787635088	0.13672629091888666
79	subject_79	SZ	T7_T8	0.1921328580006957	0.0867636188864708
79	subject_79	SZ	P7_P8	0.1931011475622654	0.12208109386265278
80	subject_80	SZ	Fp1_Fp2	0.22029059398919343	0.09935336969792843
80	subject_80	SZ	F3_F4	0.16035708747804164	0.07834585374221206
80	subject_80	SZ	C3_C4	0.17500122897326947	0.1342014767229557
80	subject_80	SZ	P3_P4	0.1463479544967413	0.17373059913516045
80	subject_80	SZ	O1_O2	0.1386371601372957	0.1684038408100605
80	subject_80	SZ	F7_F8	0.08518299274146557	0.16960188336670398
80	subject_80	SZ	T7_T8	0.14979552533477544	0.1043947134166956
80	subject_80	SZ	P7_P8	0.13010030705481768	0.1617968302220106
81	subject_81	SZ	Fp1_Fp2	0.1622748538851738	0.11074351947754621
81	subject_81	SZ	F3_F4	0.09708131924271583	0.059189129155129194
81	subject_81	SZ	C3_C4	0.1555636629462242	0.2072788245975971
81	subject_81	SZ	P3_P4	0.09590895641595125	0.14895999114960431
81	subject_81	SZ	O1_O2	0.10737615004181862	0.10035771001130342
81	subject_81	SZ	F7_F8	0.1633945195004344	0.13856846634298564
81	subject_81	SZ	T7_T8	0.05553563609719277	0.10486238989979028
81	subject_81	SZ	P7_P8	0.11408305875957012	0.17317609949968754
