# Supplementary material for: Riemannian Geometry for Noise-Robust Covariance Network Analysis of Schizophrenia EEG: Geometric-Entropic Signatures of Dysconnectivity
Source: Entropy (Basel). 2026 Jun 8;28(6):644. doi: 10.3390/e28060644 (PMC13297899; doi:10.3390/e28060644)
Supplement: Supplementary file 1 [file entropy-28-00644-s001.zip › Supplementary_Materials/data/directional_granger_group_tests_fdr.csv]

Channel	Control_N	Experimental_N	Control_Left2Right_Mean	Control_Right2Left_Mean	Control_Left2Right_Std	Control_Right2Left_Std	Control_Direction_p	Control_Direction_Sig	Experimental_Left2Right_Mean	Experimental_Right2Left_Mean	Experimental_Left2Right_Std	Experimental_Right2Left_Std	Experimental_Direction_p	Experimental_Direction_Sig	Group_Left2Right_t	Group_Left2Right_p	Group_Left2Right_Sig	Group_Left2Right_Cohens_d	Group_Right2Left_t	Group_Right2Left_p	Group_Right2Left_Sig	Group_Right2Left_Cohens_d	Group_Left2Right_p_fdr	Group_Right2Left_p_fdr	Group_Left2Right_p_bonf	Group_Right2Left_p_bonf	Group_Left2Right_Sig_fdr	Group_Right2Left_Sig_fdr	Group_Left2Right_Sig_bonf	Group_Right2Left_Sig_bonf
Fp1_Fp2	32	49	0.114655910679721	0.122510367991345	0.0423391335773803	0.0592122723024245	0.456478097106225	ns	0.120565627952467	0.117750509811223	0.0420152315839759	0.0442857600375717	0.67838083915627	ns	-0.615980203227141	0.540024590690249	ns	-0.140231338037346	0.389172396469148	0.69870203026046	ns	0.0939385290915485	0.720032787586999	0.940696247327664	1	1	ns	ns	ns	ns
F3_F4	32	49	0.126822261455527	0.123724944810965	0.0433659178538872	0.0444068562663573	0.682497798276194	ns	0.127910985792892	0.12489470942326	0.0416234534392349	0.0521611990615907	0.680222019644321	ns	-0.112218023080233	0.910999294988391	ns	-0.0257285783297602	-0.10807534984886	0.914230425381958	ns	-0.0237447791291818	0.989920401684805	0.940696247327664	1	1	ns	ns	ns	ns
C3_C4	32	49	0.131870201548736	0.13861103739473	0.0526630650238325	0.0522478544564418	0.511166059679443	ns	0.141482572799206	0.136158941433366	0.0432234972231916	0.0386098053739223	0.514349612889003	ns	-0.860456718407663	0.393133828320187	ns	-0.203852999130786	0.227936579853983	0.820577235295714	ns	0.0551491881442325	0.720032787586999	0.940696247327664	1	1	ns	ns	ns	ns
P3_P4	32	49	0.134994974019355	0.134760144981556	0.0414946831045428	0.0377022873410658	0.975558232644924	ns	0.135111164862328	0.135403251828512	0.0384113310174725	0.038179447681317	0.966246479240055	ns	-0.0126837020628307	0.989920401684805	ns	-0.00293042339047831	-0.0746743935905279	0.940696247327664	ns	-0.0169270172911253	0.989920401684805	0.940696247327664	1	1	ns	ns	ns	ns
O1_O2	32	49	0.136453620008251	0.148869209873374	0.0587723758116792	0.0454437108257805	0.15699674963995	ns	0.148031933446016	0.13768186145177	0.0451542892550931	0.0386063059941894	0.131032442920804	ns	-0.946774204004141	0.347948579930767	ns	-0.227319869738253	1.14808404879581	0.255592109817091	ns	0.270068616294061	0.720032787586999	0.940696247327664	1	1	ns	ns	ns	ns
F7_F8	32	49	0.111962006833346	0.110258462552156	0.0395108391164579	0.0470179044941793	0.863641685879101	ns	0.1185512693979	0.109283757938205	0.041011788349526	0.0338351682982215	0.196003759010578	ns	-0.722784871842369	0.472284441170601	ns	-0.162981744663096	0.101373732475719	0.91964596421074	ns	0.0246538018466071	0.720032787586999	0.940696247327664	1	1	ns	ns	ns	ns
T7_T8	32	49	0.117240567275439	0.123333474961692	0.0311562673419698	0.0474777788513688	0.507339789244501	ns	0.122165068739797	0.119280111673763	0.0353565411843038	0.039483123480322	0.694005922855762	ns	-0.658966649760634	0.512015607197898	ns	-0.145821855601674	0.400839105250975	0.690018520320095	ns	0.0947077006614194	0.720032787586999	0.940696247327664	1	1	ns	ns	ns	ns
P7_P8	32	49	0.119985629276198	0.130146169126965	0.0411617104980359	0.0451025079044131	0.255132348274506	ns	0.126602254275765	0.123307858889552	0.0351002239402798	0.0458475811010662	0.610521296120887	ns	-0.748754207968636	0.456987085602462	ns	-0.175995285795662	0.662734451067024	0.50976765019772	ns	0.150105599121832	0.720032787586999	0.940696247327664	1	1	ns	ns	ns	ns
