# Supplementary material for: Riemannian Geometry for Noise-Robust Covariance Network Analysis of Schizophrenia EEG: Geometric-Entropic Signatures of Dysconnectivity
Source: Entropy (Basel). 2026 Jun 8;28(6):644. doi: 10.3390/e28060644 (PMC13297899; doi:10.3390/e28060644)
Supplement: Supplementary file 1 [file entropy-28-00644-s001.zip › Supplementary_Materials/data/linear_coherence_vs_rga_summary.csv]

channel_pair	baseline_method	baseline_raw_p	proposed_method	rga_nca_student_raw_p
F3_F4	Linear coherence	0.42	RGA-NCA	0.02876806960618809
T7_T8	Linear coherence	0.08	RGA-NCA	0.022108186145606317
P3_P4	Linear coherence	0.01	RGA-NCA	0.013253423653459889
P7_P8	Linear coherence	0.01	RGA-NCA	0.018853858662056307
