# Supplementary material for: Riemannian Geometry for Noise-Robust Covariance Network Analysis of Schizophrenia EEG: Geometric-Entropic Signatures of Dysconnectivity
Source: Entropy (Basel). 2026 Jun 8;28(6):644. doi: 10.3390/e28060644 (PMC13297899; doi:10.3390/e28060644)
Supplement: Supplementary file 1 [file entropy-28-00644-s001.zip › Supplementary_Materials/data/aaar_t7t8_power_summary.csv]

channel_pair	condition	raw_p	negative_log10_p	source_note
T7_T8	Standard preprocessing only	0.2899	0.5377517846450026	Values from the AAAR ablation analysis used for Figure 9
T7_T8	Standard preprocessing plus AAAR	0.0221	1.6556077263148892	Values from the AAAR ablation analysis used for Figure 9
