# Supplementary material for: Riemannian Geometry for Noise-Robust Covariance Network Analysis of Schizophrenia EEG: Geometric-Entropic Signatures of Dysconnectivity
Source: Entropy (Basel). 2026 Jun 8;28(6):644. doi: 10.3390/e28060644 (PMC13297899; doi:10.3390/e28060644)
Supplement: Supplementary file 1 [file entropy-28-00644-s001.zip › Supplementary_Materials/data/Supplementary_EEG_like_monte_carlo_summary.csv]

snr_db	rep	mean_sim_riemann	mean_sim_euclidean	contrast_cosine_riemann	contrast_cosine_euclidean	roi_cosine_riemann	roi_cosine_euclidean	roi_sign_accuracy_riemann	roi_sign_accuracy_euclidean
20	1	0.84200177249261	0.999240871138326	0.866437447442416	0.41841950547084	0.999025392516352	0.999393373745606	1	1
20	2	0.8429711172345	0.999241282505211	0.866432705116395	0.466415900535623	0.998522927586144	0.994573264836444	1	1
20	3	0.843140900945385	0.999255192602984	0.856278678999054	0.477702205914037	0.998553815072175	0.996148019638916	1	1
20	4	0.84260596736958	0.999255735257488	0.857359600258069	0.446275979646759	0.999065518598805	0.99900776975217	1	1
20	5	0.842954188405994	0.999243714343497	0.861710329333053	0.354239336793025	0.997456305481803	0.998788100319602	1	1
20	6	0.843245453536265	0.999248194444791	0.863012432204445	0.384553167713911	0.999371609519563	0.998101085577739	1	1
20	7	0.842828152959478	0.999253476949105	0.862336191768001	0.438423719671778	0.997235070690604	0.996611141054868	1	1
20	8	0.844119403746887	0.999252619429034	0.859684464150045	0.365311038896633	0.999420713095546	0.992555851127533	1	1
20	9	0.84118232755569	0.999230938519206	0.866618649119859	0.388973532266038	0.998522855811862	0.998210499792625	1	1
20	10	0.841829082667914	0.999237789965573	0.86023596616739	0.311429657013732	0.998446106388426	0.990914790711264	1	1
20	11	0.841406881487135	0.999235774864885	0.86320467088706	0.41862045462295	0.999567165343127	0.988348358636029	1	1
20	12	0.842067994707312	0.999237810801224	0.869047206370322	0.486675867982643	0.998583179796327	0.998608452943258	1	1
20	13	0.841612003540948	0.999236926173726	0.860877498175757	0.360267408391523	0.999527922531242	0.99873512728498	1	1
20	14	0.84167251017633	0.999228688225729	0.862469464158332	0.471555516213449	0.998545802245925	0.997654379535895	1	1
20	15	0.842396449723799	0.999244736703899	0.85115042545051	0.415791414609468	0.999067758069278	0.992087103763385	1	1
20	16	0.841641195796334	0.999233449586372	0.86684246449108	0.440618431667894	0.998133966318566	0.998598161205425	1	1
20	17	0.84233351399022	0.999243512041434	0.856837048040191	0.415818096686259	0.998653654493529	0.997450983533179	1	1
20	18	0.842950846874122	0.999241834753891	0.865174380358343	0.447582986527218	0.99812666411305	0.998886119059948	1	1
20	19	0.842451438286195	0.999241002330777	0.859565776545528	0.435275402933327	0.999144841170319	0.999534854691605	1	1
20	20	0.842396956427105	0.999234659305934	0.861709208065111	0.41233418149572	0.99845494417212	0.99687756081082	1	1
20	21	0.842485215358967	0.999237580471375	0.861776976969083	0.465218144204131	0.998478331154917	0.998367407988981	1	1
20	22	0.842007429738323	0.999242010529142	0.864905755948626	0.515643452340065	0.998625566995833	0.999584072401557	1	1
20	23	0.842858597917985	0.999244077363302	0.857437102226542	0.43840772008976	0.999182706481106	0.999069171401121	1	1
20	24	0.843446693370677	0.9992466259504	0.863696857583748	0.462002435352258	0.99904221338546	0.999116180529986	1	1
20	25	0.84288894696624	0.999237466460329	0.861499731154284	0.398674430209244	0.999264605524832	0.998142632548655	1	1
20	26	0.842110211023129	0.999234625658221	0.85898234018935	0.427480047954122	0.999311342987216	0.998222920979671	1	1
20	27	0.843829965237887	0.999258401185496	0.875633767547814	0.426415311858251	0.998432922054538	0.996121745772781	1	1
20	28	0.842092663220732	0.999231006519759	0.86050560890865	0.42990910925318	0.999236960758477	0.997961898130475	1	1
20	29	0.841141286818606	0.999228404056409	0.862693578755894	0.455639559412635	0.999214699514677	0.999132387660393	1	1
20	30	0.840741806019352	0.999230711009574	0.862347315127177	0.42351210433045	0.998882793780977	0.999259004686505	1	1
10	1	0.070510407185341	0.989440111443089	0.802273244039514	0.389921929845738	0.995776793129954	0.999068924034412	1	1
10	2	0.0706602230537086	0.989516997191674	0.802018542191061	0.396360935460416	0.99628792185955	0.997094986972556	1	1
10	3	0.0707251817958526	0.989528712449022	0.801057671442897	0.416257422585378	0.995119046900138	0.993605600066285	1	1
10	4	0.0709900473526918	0.989581489351829	0.810627956847638	0.413342003007232	0.996704758998944	0.99826770190047	1	1
10	5	0.0691383566889505	0.989259103521631	0.789899077213935	0.38514029297437	0.995053076848418	0.995859476507063	1	1
10	6	0.0704613620638669	0.989575429421936	0.811976349903103	0.424682321288944	0.996615136566994	0.99532639787533	1	1
10	7	0.0698712073958237	0.989457832361633	0.802868883072891	0.440714748601195	0.996291282518725	0.997617923868191	1	1
10	8	0.0700316989875544	0.989321808654457	0.802014169321405	0.398299053839186	0.99474477759773	0.999479223025789	1	1
10	9	0.069784548153196	0.989483487541241	0.799676235985021	0.449534673395063	0.99416194835138	0.999369799161761	1	1
10	10	0.0717613853277905	0.989551711168889	0.795190300186644	0.355141688617617	0.993269155065359	0.999758724202235	1	1
10	11	0.0726345300979373	0.989647192312727	0.793855517981715	0.445082628346962	0.995627354767423	0.99833449623852	1	1
10	12	0.0709728933666815	0.989402102151515	0.799398256089017	0.43996920069182	0.994078604423426	0.998014720968163	1	1
10	13	0.0701287164175239	0.989417728271145	0.796417388782614	0.356228379020039	0.996136602289609	0.998591542926093	1	1
10	14	0.0701770623837859	0.989345912710627	0.801562364194485	0.390441694209548	0.994303639378801	0.995237371545836	1	1
10	15	0.0700379196789991	0.98942760472887	0.796441658328369	0.376399132183807	0.99190747041709	0.998402696526591	1	1
10	16	0.0724120528667128	0.989680498886403	0.804648380412402	0.381795528516968	0.996805908742975	0.997010620117597	1	1
10	17	0.0714619450920971	0.989529454403346	0.802634106645829	0.395994212271378	0.99421457491116	0.995898036065828	1	1
10	18	0.0720607413098029	0.989677081644675	0.802947712127839	0.444176003481792	0.995176863708129	0.995649767113342	1	1
10	19	0.0714565829601318	0.989435455158173	0.795324241333774	0.450645270649486	0.993037808464448	0.997372879976305	1	1
10	20	0.0706255313471816	0.989301259590681	0.7912668064649	0.375622543983694	0.996236837476865	0.994084971780295	1	1
10	21	0.0683291647494968	0.989157655565962	0.799733066665801	0.431542951305286	0.99601235138048	0.993212216594339	1	1
10	22	0.0705182977510793	0.989231545575457	0.80284045925607	0.390069583401042	0.995955371295503	0.990396082153595	1	1
10	23	0.0722322016085153	0.989663486675664	0.80204458452824	0.476243775497555	0.993370127637102	0.996656651491634	1	1
10	24	0.0694219735163236	0.989440719041076	0.796091189651497	0.36457515329339	0.995560638849455	0.99346614986723	1	1
10	25	0.0702290971936684	0.989378618498178	0.806845768046536	0.366887436748031	0.995037379748121	0.993948333195894	1	1
10	26	0.0711872445328867	0.989601107059263	0.80033567245137	0.429469972311831	0.993675083147309	0.998949092478762	1	1
10	27	0.072240304403024	0.989469503105806	0.809714756081302	0.420810261673588	0.995643002256363	0.998762637251643	1	1
10	28	0.0718236669142706	0.98943962341401	0.802722910371109	0.379525405057061	0.994396040791792	0.998283242780573	1	1
10	29	0.0720256331442718	0.989630115441376	0.796389554043142	0.337183600181844	0.99376727647537	0.986517045207961	1	1
10	30	0.0699242786107872	0.989376687023421	0.793776228743678	0.422896068734182	0.994894003836103	0.996846320598212	1	1
0	1	4.92009854154897e-09	0.663991752491334	0.470376702016688	0.350281757772445	0.983870280430405	0.991780422704252	1	1
0	2	6.16316496546114e-09	0.672559014466852	0.445781636621333	0.324043716963963	0.976965639097893	0.989249994624393	1	1
0	3	4.90844022701583e-09	0.661387309858582	0.496547075504969	0.386634765854171	0.981938400734859	0.991092461281917	1	1
0	4	6.38758544306554e-09	0.667426938201797	0.457629218935601	0.374272198963839	0.976516925150175	0.993271976119806	1	1
0	5	6.44395863379959e-09	0.672432975929654	0.477986129102397	0.352389650261015	0.980265550012386	0.997673812335521	1	1
0	6	6.31339703542459e-09	0.671460112641097	0.469277047533222	0.387550060135595	0.964300544031307	0.994827100360388	1	1
0	7	6.20715735035998e-09	0.666662023621785	0.460896833222646	0.353570021636978	0.967407305256123	0.993194781684937	1	1
0	8	6.66236284270446e-09	0.667807305739477	0.47390160522878	0.365525431878925	0.985913493451764	0.998884262756025	1	1
0	9	4.94675132277521e-09	0.661247014021276	0.4869535323409	0.322605425915057	0.974966490989465	0.997113921790771	1	1
0	10	6.01392787034091e-09	0.666429584640114	0.452765350661738	0.311725277779336	0.974131537013298	0.995548709796143	1	1
0	11	4.73389579436389e-09	0.660714480005768	0.456008890056947	0.38113540156963	0.993009206177636	0.987201177068458	1	1
0	12	5.63697538055369e-09	0.667013070915388	0.460735892078598	0.377730137498223	0.980515972757089	0.99888371738043	1	1
0	13	5.2382110647376e-09	0.664614958892909	0.494577137541962	0.346877377479417	0.981047990875453	0.997641237484537	1	1
0	14	5.20819978504032e-09	0.666473059637187	0.464037115786965	0.426188557355513	0.976339642808933	0.998470141577529	1	1
0	15	5.71795567374801e-09	0.66491898775936	0.455031893617962	0.369957422567168	0.978450282269567	0.994628483347064	1	1
0	16	5.22758212409423e-09	0.660925112713018	0.455552530687615	0.352053337485853	0.972559794358443	0.992472480021973	1	1
0	17	6.26917258056406e-09	0.665727443956365	0.472388372374548	0.349831731847563	0.961672100759645	0.993724280636756	1	1
0	18	5.23186843418355e-09	0.663738782537958	0.455143987908612	0.306849954454038	0.98234176068193	0.996476438679605	1	1
0	19	6.33225335753514e-09	0.665077776723716	0.460164120369315	0.332915344850361	0.977961788855397	0.998999003488497	1	1
0	20	7.23284855933723e-09	0.667862446559297	0.482129452374758	0.304932060226952	0.995218486182303	0.989708179064777	1	1
0	21	6.33518302847703e-09	0.667371666449254	0.489431851567821	0.309021518033274	0.984145598007077	0.992064528757316	1	1
0	22	6.42384688172466e-09	0.66694430244977	0.474530781272254	0.311359235137548	0.977226541346442	0.995369861623028	1	1
0	23	6.29174202629804e-09	0.666102580662006	0.463493623339758	0.287561231104925	0.979718981487206	0.998771001181838	1	1
0	24	4.4023448642516e-09	0.662007607666022	0.471204005873306	0.341573761560786	0.987081909546666	0.996657727079191	1	1
0	25	6.35525454022718e-09	0.669943862176663	0.487599269231386	0.371376050884562	0.978492613744028	0.991808674759535	1	1
0	26	6.62085992103503e-09	0.670238907835265	0.459973661213726	0.390012772944722	0.98244879389653	0.995508928467785	1	1
0	27	5.00662219920775e-09	0.664874856081729	0.455835170131612	0.318162232215818	0.97981877163288	0.996322583521007	1	1
0	28	5.45755232605079e-09	0.664591777107549	0.459256587265388	0.357609437528764	0.993147919765003	0.98569042087921	1	1
0	29	5.26743703744039e-09	0.664157589587843	0.466179157442086	0.333885383240563	0.977130097885537	0.989815552964157	1	1
0	30	4.82248017833017e-09	0.663955631221873	0.46480945851508	0.359805267484937	0.971381984982492	0.997783247044164	1	1
-10	1	2.37146806662475e-16	1.81031055924391e-14	0.0903807648793087	0.133311096021097	0.98242672141908	0.888906357577022	1	1
-10	2	2.25315408875526e-16	1.10534478209399e-14	0.0858015104954385	0.087805383507074	0.920173918496525	0.786950621328319	1	1
-10	3	2.32233330757189e-16	7.32528447584976e-14	0.0586206805397602	0.0783389363225239	0.856656340400971	0.828150821102248	1	1
-10	4	3.84396707508645e-16	6.61668606739926e-14	0.075501230539751	0.0846051256823609	0.898695114168763	0.967048804606921	1	1
-10	5	2.96735570549816e-16	2.46117737249584e-14	0.076088885729773	0.10444007937609	0.788044421709226	0.855468841840731	1	1
-10	6	2.68854186781464e-16	5.00789002160475e-14	0.0829244136420631	0.107995995261507	0.966162538458518	0.917597677090041	1	1
-10	7	3.97069397965708e-16	2.46077043847601e-14	0.119746178095708	0.131023932226989	0.972529931358538	0.917183793197415	1	1
-10	8	3.89344598448639e-16	3.11786368459768e-14	0.0759429425739241	0.0752454733603066	0.9636249386127	0.961917148584028	1	1
-10	9	4.0705853723874e-16	5.08255406902119e-14	0.0963820878322053	0.109548400660817	0.962449372232004	0.976019778733971	1	1
-10	10	3.1549691173948e-16	2.49819778243974e-14	0.079055081505829	0.093583523065568	0.79114602788884	0.884789353450009	1	1
-10	11	3.31300193501998e-16	4.37497504485477e-14	0.0589762296065367	0.0691548672835963	0.846265423823257	0.854630334921352	1	1
-10	12	2.93829141536467e-16	3.29837691933335e-14	0.0874403497988428	0.116671122883309	0.818971769281978	0.928685475830337	1	1
-10	13	1.92699659856119e-16	4.79373619193067e-14	0.100643764175752	0.0925814756097234	0.904862725973018	0.861482936614015	1	1
-10	14	3.01040589027518e-16	6.76324751615952e-14	0.0908147033698004	0.134380409277749	0.957906942942707	0.972233251416105	1	1
-10	15	2.61783373231325e-16	4.90247630718072e-14	0.0688241078492548	0.0822526786905295	0.871709333288523	0.895956261671528	1	1
-10	16	2.95868086894016e-16	4.24587279858383e-14	0.0776334971055576	0.0958782963992591	0.948936215086245	0.960717112100031	1	1
-10	17	2.93021495529943e-16	1.92098190186679e-14	0.0519633566067021	0.0655974012073284	0.836164833550346	0.829253671698638	1	0.75
-10	18	2.97158130513305e-16	3.99791389377164e-14	0.0693993736655159	0.0662039313458206	0.849210669837287	0.929483536345473	1	1
-10	19	2.1363683643607e-16	1.70531440844192e-14	0.0624149371968135	0.0813536319733651	0.82505033271924	0.856498480834143	1	1
-10	20	2.90581143958048e-16	3.80716412099802e-14	0.0530711629214364	0.0547747257561622	0.859734032670448	0.960200213963841	1	1
-10	21	1.86831017519482e-16	5.98746047324577e-14	0.0681511336267598	0.0790474564441584	0.794394719185101	0.86104178882795	1	1
-10	22	2.76202306779275e-16	2.96739796056845e-14	0.0730520328665815	0.0520629151003819	0.977959013819921	0.980197909250325	1	1
-10	23	2.05543654722571e-16	1.92899823219652e-14	0.0677050817290862	0.115070733007115	0.961599952063693	0.956878826779914	1	1
-10	24	2.58269313294882e-16	3.81275659653629e-14	0.079101295047508	0.100591397528412	0.815498723383901	0.864010086928825	1	1
-10	25	2.74191337536602e-16	1.49439765290992e-14	0.094321958196054	0.118691873961742	0.933131413383848	0.913877955915066	1	1
-10	26	2.84420489039759e-16	6.57756299792722e-15	0.0912802214119426	0.0998361517445282	0.908545575872214	0.896142667402025	1	1
-10	27	3.10974421909026e-16	2.01479905541342e-14	0.100816006314298	0.127048844035895	0.927334102186879	0.944551636194393	1	1
-10	28	2.97184324969911e-16	3.95207465136825e-14	0.0726283078531936	0.0844364359183633	0.8285032518306	0.916512738109807	1	1
-10	29	3.34826514336322e-16	2.19110569895028e-14	0.0779135630065095	0.0985587968214496	0.940660905087094	0.965653910834982	1	1
-10	30	2.28136519594683e-16	7.35950777134307e-15	0.0459417193685943	0.0642945960061421	0.847096396741636	0.883051314771655	1	1
