# Supplementary material for: Riemannian Geometry for Noise-Robust Covariance Network Analysis of Schizophrenia EEG: Geometric-Entropic Signatures of Dysconnectivity
Source: Entropy (Basel). 2026 Jun 8;28(6):644. doi: 10.3390/e28060644 (PMC13297899; doi:10.3390/e28060644)
Supplement: Supplementary file 1 [file entropy-28-00644-s001.zip › Supplementary_Materials/data/Supplementary_EEG_like_roi_pair_recovery.csv]

snr_db	rep	pair	metric	clean_delta	noisy_delta	recovery_ratio	sign_correct
20	1	T7--T8	AIRM tangent	-0.732886815814345	-0.584132590733304	0.797029743377559	TRUE
20	1	F3--F4	AIRM tangent	-0.887764968542545	-0.631868088106254	0.711751545168085	TRUE
20	1	P3--P4	AIRM tangent	-0.643281342715813	-0.492590356191901	0.765746374847865	TRUE
20	1	P7--P8	AIRM tangent	0.69709706776087	0.521480393108044	0.74807428868275	TRUE
20	1	T7--T8	Euclidean SCM	-0.00446406048186133	-0.00412416655163942	0.923859918206084	TRUE
20	1	F3--F4	Euclidean SCM	-0.003625470701243	-0.00337644606093599	0.931312466482867	TRUE
20	1	P3--P4	Euclidean SCM	-0.00297619053202438	-0.00282995322453912	0.950864265606747	TRUE
20	1	P7--P8	Euclidean SCM	0.00357142403242923	0.003069997357122	0.85960035247728	TRUE
20	2	T7--T8	AIRM tangent	-0.732886815814345	-0.568038069029356	0.775069296884788	TRUE
20	2	F3--F4	AIRM tangent	-0.887764968542545	-0.612852791318598	0.690332253507058	TRUE
20	2	P3--P4	AIRM tangent	-0.643281342715813	-0.483542439784084	0.751681119403616	TRUE
20	2	P7--P8	AIRM tangent	0.69709706776087	0.547373475020458	0.785218444224223	TRUE
20	2	T7--T8	Euclidean SCM	-0.00446406048186133	-0.00375210337021638	0.840513560571631	TRUE
20	2	F3--F4	Euclidean SCM	-0.003625470701243	-0.00342752043766908	0.945400120457172	TRUE
20	2	P3--P4	Euclidean SCM	-0.00297619053202438	-0.00225168770612648	0.756567055065155	TRUE
20	2	P7--P8	Euclidean SCM	0.00357142403242923	0.00366261331195227	1.02553303071689	TRUE
20	3	T7--T8	AIRM tangent	-0.732886815814345	-0.592629383586707	0.808623338282062	TRUE
20	3	F3--F4	AIRM tangent	-0.887764968542545	-0.626457663256845	0.705657111347058	TRUE
20	3	P3--P4	AIRM tangent	-0.643281342715813	-0.491448750850486	0.763971715355028	TRUE
20	3	P7--P8	AIRM tangent	0.69709706776087	0.51092437811048	0.732931469288215	TRUE
20	3	T7--T8	Euclidean SCM	-0.00446406048186133	-0.00460366185517022	1.0312722853725	TRUE
20	3	F3--F4	Euclidean SCM	-0.003625470701243	-0.00328290442156982	0.905511226568256	TRUE
20	3	P3--P4	Euclidean SCM	-0.00297619053202438	-0.00245956835186645	0.826414950723424	TRUE
20	3	P7--P8	Euclidean SCM	0.00357142403242923	0.00308034029924873	0.862496379953386	TRUE
20	4	T7--T8	AIRM tangent	-0.732886815814345	-0.57970874766888	0.790993554747929	TRUE
20	4	F3--F4	AIRM tangent	-0.887764968542545	-0.640254552626061	0.721198262280134	TRUE
20	4	P3--P4	AIRM tangent	-0.643281342715813	-0.490023625874806	0.76175631614935	TRUE
20	4	P7--P8	AIRM tangent	0.69709706776087	0.556848217056099	0.798810155441822	TRUE
20	4	T7--T8	Euclidean SCM	-0.00446406048186133	-0.00416396178109649	0.932774499363478	TRUE
20	4	F3--F4	Euclidean SCM	-0.003625470701243	-0.00363144591661231	1.00164812126802	TRUE
20	4	P3--P4	Euclidean SCM	-0.00297619053202438	-0.00284148213342015	0.954737978918103	TRUE
20	4	P7--P8	Euclidean SCM	0.00357142403242923	0.00371889045552852	1.04129065094491	TRUE
20	5	T7--T8	AIRM tangent	-0.732886815814345	-0.597830843803093	0.815720559986898	TRUE
20	5	F3--F4	AIRM tangent	-0.887764968542545	-0.602109808602554	0.678231097123651	TRUE
20	5	P3--P4	AIRM tangent	-0.643281342715813	-0.473220790666079	0.735635808537878	TRUE
20	5	P7--P8	AIRM tangent	0.69709706776087	0.526433398798665	0.755179476639617	TRUE
20	5	T7--T8	Euclidean SCM	-0.00446406048186133	-0.00422785011790913	0.94708620886478	TRUE
20	5	F3--F4	Euclidean SCM	-0.003625470701243	-0.00319203167912782	0.8804461384927	TRUE
20	5	P3--P4	Euclidean SCM	-0.00297619053202438	-0.00246884450729193	0.829531738887913	TRUE
20	5	P7--P8	Euclidean SCM	0.00357142403242923	0.00336855237415311	0.943195863489184	TRUE
20	6	T7--T8	AIRM tangent	-0.732886815814345	-0.563602916757901	0.769017677213438	TRUE
20	6	F3--F4	AIRM tangent	-0.887764968542545	-0.628727491345156	0.708213900777529	TRUE
20	6	P3--P4	AIRM tangent	-0.643281342715813	-0.475903397273378	0.739806000379559	TRUE
20	6	P7--P8	AIRM tangent	0.69709706776087	0.532910264600547	0.764470673090473	TRUE
20	6	T7--T8	Euclidean SCM	-0.00446406048186133	-0.00428457899447318	0.959794118355379	TRUE
20	6	F3--F4	Euclidean SCM	-0.003625470701243	-0.00376201628511879	1.03766285680615	TRUE
20	6	P3--P4	Euclidean SCM	-0.00297619053202438	-0.00252350531233779	0.847897769038772	TRUE
20	6	P7--P8	Euclidean SCM	0.00357142403242923	0.00339894735705914	0.951706469519169	TRUE
20	7	T7--T8	AIRM tangent	-0.732886815814345	-0.576513167998963	0.786633291197048	TRUE
20	7	F3--F4	AIRM tangent	-0.887764968542545	-0.604885078948599	0.681357228976545	TRUE
20	7	P3--P4	AIRM tangent	-0.643281342715813	-0.456706244402101	0.709963454674393	TRUE
20	7	P7--P8	AIRM tangent	0.69709706776087	0.56611843913999	0.81210847860601	TRUE
20	7	T7--T8	Euclidean SCM	-0.00446406048186133	-0.00441047410739413	0.987996046495128	TRUE
20	7	F3--F4	Euclidean SCM	-0.003625470701243	-0.0031436313083087	0.86709604555097	TRUE
20	7	P3--P4	Euclidean SCM	-0.00297619053202438	-0.00272853617581266	0.916788137873932	TRUE
20	7	P7--P8	Euclidean SCM	0.00357142403242923	0.00388917362928022	1.08897000019201	TRUE
20	8	T7--T8	AIRM tangent	-0.732886815814345	-0.580139009433861	0.791580632801043	TRUE
20	8	F3--F4	AIRM tangent	-0.887764968542545	-0.647564116712166	0.729431932615318	TRUE
20	8	P3--P4	AIRM tangent	-0.643281342715813	-0.477993702982165	0.743055442839622	TRUE
20	8	P7--P8	AIRM tangent	0.69709706776087	0.5095972854105	0.731027727669787	TRUE
20	8	T7--T8	Euclidean SCM	-0.00446406048186133	-0.0044371890841507	0.993980503216788	TRUE
20	8	F3--F4	Euclidean SCM	-0.003625470701243	-0.00397087044776771	1.09527031797728	TRUE
20	8	P3--P4	Euclidean SCM	-0.00297619053202438	-0.00226928838620505	0.762480883460607	TRUE
20	8	P7--P8	Euclidean SCM	0.00357142403242923	0.00305589937181552	0.855652911574586	TRUE
20	9	T7--T8	AIRM tangent	-0.732886815814345	-0.576116652386595	0.786092258661311	TRUE
20	9	F3--F4	AIRM tangent	-0.887764968542545	-0.608715721398893	0.685672157573675	TRUE
20	9	P3--P4	AIRM tangent	-0.643281342715813	-0.487453007483703	0.75776021332403	TRUE
20	9	P7--P8	AIRM tangent	0.69709706776087	0.508587949448486	0.729579814590399	TRUE
20	9	T7--T8	Euclidean SCM	-0.00446406048186133	-0.00374729823134374	0.839437155157287	TRUE
20	9	F3--F4	Euclidean SCM	-0.003625470701243	-0.00293310546656258	0.809027491397726	TRUE
20	9	P3--P4	Euclidean SCM	-0.00297619053202438	-0.00235713393410473	0.791996987001174	TRUE
20	9	P7--P8	Euclidean SCM	0.00357142403242923	0.00333104303260807	0.932693234508574	TRUE
20	10	T7--T8	AIRM tangent	-0.732886815814345	-0.555600541338343	0.758098698666027	TRUE
20	10	F3--F4	AIRM tangent	-0.887764968542545	-0.602467190432466	0.678633660687855	TRUE
20	10	P3--P4	AIRM tangent	-0.643281342715813	-0.500610568894415	0.778214034283866	TRUE
20	10	P7--P8	AIRM tangent	0.69709706776087	0.52537811759407	0.753665654170123	TRUE
20	10	T7--T8	Euclidean SCM	-0.00446406048186133	-0.00363451628923468	0.814172725482258	TRUE
20	10	F3--F4	Euclidean SCM	-0.003625470701243	-0.00232246114038001	0.640595754803301	TRUE
20	10	P3--P4	Euclidean SCM	-0.00297619053202438	-0.00248221214417296	0.834023264795677	TRUE
20	10	P7--P8	Euclidean SCM	0.00357142403242923	0.00341893448765841	0.957302873199545	TRUE
20	11	T7--T8	AIRM tangent	-0.732886815814345	-0.552788541741673	0.754261817532416	TRUE
20	11	F3--F4	AIRM tangent	-0.887764968542545	-0.624831675666901	0.703825559475156	TRUE
20	11	P3--P4	AIRM tangent	-0.643281342715813	-0.466405793972486	0.725041693271264	TRUE
20	11	P7--P8	AIRM tangent	0.69709706776087	0.521532571941371	0.748149140286265	TRUE
20	11	T7--T8	Euclidean SCM	-0.00446406048186133	-0.00391462233186385	0.87691964474272	TRUE
20	11	F3--F4	Euclidean SCM	-0.003625470701243	-0.00418022859606106	1.15301679162043	TRUE
20	11	P3--P4	Euclidean SCM	-0.00297619053202438	-0.00212757598053962	0.714865516050299	TRUE
20	11	P7--P8	Euclidean SCM	0.00357142403242923	0.00331823169893258	0.92910605652042	TRUE
20	12	T7--T8	AIRM tangent	-0.732886815814345	-0.580346640603121	0.791863938715107	TRUE
20	12	F3--F4	AIRM tangent	-0.887764968542545	-0.620205497789514	0.698614520471238	TRUE
20	12	P3--P4	AIRM tangent	-0.643281342715813	-0.495457942730825	0.77020412350076	TRUE
20	12	P7--P8	AIRM tangent	0.69709706776087	0.542509214199379	0.778240562597632	TRUE
20	12	T7--T8	Euclidean SCM	-0.00446406048186133	-0.00394950539337821	0.884733844764448	TRUE
20	12	F3--F4	Euclidean SCM	-0.003625470701243	-0.00360959731134689	0.995621702337668	TRUE
20	12	P3--P4	Euclidean SCM	-0.00297619053202438	-0.00264724540915749	0.889474440790206	TRUE
20	12	P7--P8	Euclidean SCM	0.00357142403242923	0.00346556739298021	0.970360103284343	TRUE
20	13	T7--T8	AIRM tangent	-0.732886815814345	-0.547564747621098	0.74713412194852	TRUE
20	13	F3--F4	AIRM tangent	-0.887764968542545	-0.615570825164688	0.6933939127777	TRUE
20	13	P3--P4	AIRM tangent	-0.643281342715813	-0.473056987652602	0.735381171876436	TRUE
20	13	P7--P8	AIRM tangent	0.69709706776087	0.509548979019014	0.730958431163289	TRUE
20	13	T7--T8	Euclidean SCM	-0.00446406048186133	-0.00352623594236407	0.789916704016917	TRUE
20	13	F3--F4	Euclidean SCM	-0.003625470701243	-0.00299291427700075	0.825524331495667	TRUE
20	13	P3--P4	Euclidean SCM	-0.00297619053202438	-0.00268172048087178	0.901058064668896	TRUE
20	13	P7--P8	Euclidean SCM	0.00357142403242923	0.00311016027707656	0.870845984356856	TRUE
20	14	T7--T8	AIRM tangent	-0.732886815814345	-0.574062499574435	0.783289434585566	TRUE
20	14	F3--F4	AIRM tangent	-0.887764968542545	-0.614662253919549	0.69237047608293	TRUE
20	14	P3--P4	AIRM tangent	-0.643281342715813	-0.480654262523209	0.74719136186039	TRUE
20	14	P7--P8	AIRM tangent	0.69709706776087	0.544210791891447	0.780681510595784	TRUE
20	14	T7--T8	Euclidean SCM	-0.00446406048186133	-0.00422559731261033	0.946581555017022	TRUE
20	14	F3--F4	Euclidean SCM	-0.003625470701243	-0.00343571432509842	0.947660209726832	TRUE
20	14	P3--P4	Euclidean SCM	-0.00297619053202438	-0.00245794799128842	0.825870509579419	TRUE
20	14	P7--P8	Euclidean SCM	0.00357142403242923	0.00370083901445227	1.03623624101981	TRUE
20	15	T7--T8	AIRM tangent	-0.732886815814345	-0.567852637952516	0.774816282268017	TRUE
20	15	F3--F4	AIRM tangent	-0.887764968542545	-0.625704764361216	0.704809027763782	TRUE
20	15	P3--P4	AIRM tangent	-0.643281342715813	-0.496098750849887	0.771200278800953	TRUE
20	15	P7--P8	AIRM tangent	0.69709706776087	0.500102380094174	0.717407091813686	TRUE
20	15	T7--T8	Euclidean SCM	-0.00446406048186133	-0.0038693464223316	0.866777329306757	TRUE
20	15	F3--F4	Euclidean SCM	-0.003625470701243	-0.00310741876633731	0.85710767577626	TRUE
20	15	P3--P4	Euclidean SCM	-0.00297619053202438	-0.0033411090897862	1.12261263310774	TRUE
20	15	P7--P8	Euclidean SCM	0.00357142403242923	0.00275233521172982	0.770654838724854	TRUE
20	16	T7--T8	AIRM tangent	-0.732886815814345	-0.593234654561101	0.809449210655986	TRUE
20	16	F3--F4	AIRM tangent	-0.887764968542545	-0.619312872901051	0.697609046139525	TRUE
20	16	P3--P4	AIRM tangent	-0.643281342715813	-0.508619842852785	0.79066468911641	TRUE
20	16	P7--P8	AIRM tangent	0.69709706776087	0.534432407411433	0.766654218081954	TRUE
20	16	T7--T8	Euclidean SCM	-0.00446406048186133	-0.0041116414333783	0.921054150158806	TRUE
20	16	F3--F4	Euclidean SCM	-0.003625470701243	-0.00315129072598609	0.869208714031442	TRUE
20	16	P3--P4	Euclidean SCM	-0.00297619053202438	-0.00300347215501992	1.00916662515453	TRUE
20	16	P7--P8	Euclidean SCM	0.00357142403242923	0.00312138615094995	0.873989233036221	TRUE
20	17	T7--T8	AIRM tangent	-0.732886815814345	-0.572905275283387	0.781710440031323	TRUE
20	17	F3--F4	AIRM tangent	-0.887764968542545	-0.611588322562969	0.688907925221493	TRUE
20	17	P3--P4	AIRM tangent	-0.643281342715813	-0.486527091530754	0.756320849407395	TRUE
20	17	P7--P8	AIRM tangent	0.69709706776087	0.529260399587478	0.75923486708602	TRUE
20	17	T7--T8	Euclidean SCM	-0.00446406048186133	-0.00366719219619557	0.821492497939119	TRUE
20	17	F3--F4	Euclidean SCM	-0.003625470701243	-0.0030519058544544	0.841795757281405	TRUE
20	17	P3--P4	Euclidean SCM	-0.00297619053202438	-0.00296198260527268	0.995226136700987	TRUE
20	17	P7--P8	Euclidean SCM	0.00357142403242923	0.00324596616708273	0.908871681886196	TRUE
20	18	T7--T8	AIRM tangent	-0.732886815814345	-0.603496833204813	0.823451616514944	TRUE
20	18	F3--F4	AIRM tangent	-0.887764968542545	-0.624857291821479	0.703854414133186	TRUE
20	18	P3--P4	AIRM tangent	-0.643281342715813	-0.483952542919274	0.752318636937482	TRUE
20	18	P7--P8	AIRM tangent	0.69709706776087	0.512313414624908	0.734924070575277	TRUE
20	18	T7--T8	Euclidean SCM	-0.00446406048186133	-0.00425392994515882	0.952928384918545	TRUE
20	18	F3--F4	Euclidean SCM	-0.003625470701243	-0.00329701236689156	0.909402568268217	TRUE
20	18	P3--P4	Euclidean SCM	-0.00297619053202438	-0.00249541445014053	0.838459239517562	TRUE
20	18	P7--P8	Euclidean SCM	0.00357142403242923	0.00311106321388008	0.871098806983158	TRUE
20	19	T7--T8	AIRM tangent	-0.732886815814345	-0.582138267127358	0.794308554289541	TRUE
20	19	F3--F4	AIRM tangent	-0.887764968542545	-0.635884973340454	0.71627626215573	TRUE
20	19	P3--P4	AIRM tangent	-0.643281342715813	-0.497577302237341	0.773498730954426	TRUE
20	19	P7--P8	AIRM tangent	0.69709706776087	0.522284399338732	0.749227652063364	TRUE
20	19	T7--T8	Euclidean SCM	-0.00446406048186133	-0.00427323462223003	0.95725285076072	TRUE
20	19	F3--F4	Euclidean SCM	-0.003625470701243	-0.00335907221954719	0.926520304907037	TRUE
20	19	P3--P4	Euclidean SCM	-0.00297619053202438	-0.00263130572941912	0.884118708498587	TRUE
20	19	P7--P8	Euclidean SCM	0.00357142403242923	0.00321429787609353	0.900004549139805	TRUE
20	20	T7--T8	AIRM tangent	-0.732886815814345	-0.585688224717507	0.799152354878591	TRUE
20	20	F3--F4	AIRM tangent	-0.887764968542545	-0.620224562102218	0.698635994975616	TRUE
20	20	P3--P4	AIRM tangent	-0.643281342715813	-0.493622186605814	0.767350385947513	TRUE
20	20	P7--P8	AIRM tangent	0.69709706776087	0.543730743038933	0.779992870699398	TRUE
20	20	T7--T8	Euclidean SCM	-0.00446406048186133	-0.00424313723642596	0.950510696185001	TRUE
20	20	F3--F4	Euclidean SCM	-0.003625470701243	-0.00292418278395779	0.806566381285396	TRUE
20	20	P3--P4	Euclidean SCM	-0.00297619053202438	-0.00302612090368022	1.01677660456163	TRUE
20	20	P7--P8	Euclidean SCM	0.00357142403242923	0.00314897673931139	0.881714607595755	TRUE
20	21	T7--T8	AIRM tangent	-0.732886815814345	-0.575253305439701	0.78491425009537	TRUE
20	21	F3--F4	AIRM tangent	-0.887764968542545	-0.610510859153517	0.687694244295087	TRUE
20	21	P3--P4	AIRM tangent	-0.643281342715813	-0.495370629475859	0.770068392446293	TRUE
20	21	P7--P8	AIRM tangent	0.69709706776087	0.505174502485722	0.724683155114082	TRUE
20	21	T7--T8	Euclidean SCM	-0.00446406048186133	-0.00412807615630478	0.924735713836822	TRUE
20	21	F3--F4	Euclidean SCM	-0.003625470701243	-0.00365436028339541	1.00796850520472	TRUE
20	21	P3--P4	Euclidean SCM	-0.00297619053202438	-0.00271054394322406	0.910742747837575	TRUE
20	21	P7--P8	Euclidean SCM	0.00357142403242923	0.00305574326338674	0.855609201158976	TRUE
20	22	T7--T8	AIRM tangent	-0.732886815814345	-0.596648325462651	0.814107052532643	TRUE
20	22	F3--F4	AIRM tangent	-0.887764968542545	-0.630186948631689	0.709857868875221	TRUE
20	22	P3--P4	AIRM tangent	-0.643281342715813	-0.485532554777538	0.754774812413664	TRUE
20	22	P7--P8	AIRM tangent	0.69709706776087	0.525111778683975	0.753283585556708	TRUE
20	22	T7--T8	Euclidean SCM	-0.00446406048186133	-0.00429268779945006	0.961610582314554	TRUE
20	22	F3--F4	Euclidean SCM	-0.003625470701243	-0.00357111053719195	0.985006039620618	TRUE
20	22	P3--P4	Euclidean SCM	-0.00297619053202438	-0.00271072229660589	0.910802674572748	TRUE
20	22	P7--P8	Euclidean SCM	0.00357142403242923	0.00329959240582628	0.923887047817716	TRUE
20	23	T7--T8	AIRM tangent	-0.732886815814345	-0.573827288563198	0.782968496882553	TRUE
20	23	F3--F4	AIRM tangent	-0.887764968542545	-0.63028837960807	0.70997212318799	TRUE
20	23	P3--P4	AIRM tangent	-0.643281342715813	-0.495900277025103	0.770891745331062	TRUE
20	23	P7--P8	AIRM tangent	0.69709706776087	0.51661300786681	0.741091925011551	TRUE
20	23	T7--T8	Euclidean SCM	-0.00446406048186133	-0.00405857906186736	0.909167579238331	TRUE
20	23	F3--F4	Euclidean SCM	-0.003625470701243	-0.00357796168061111	0.986895764840798	TRUE
20	23	P3--P4	Euclidean SCM	-0.00297619053202438	-0.002923772939264	0.982387689162922	TRUE
20	23	P7--P8	Euclidean SCM	0.00357142403242923	0.00319479526862761	0.894543812109187	TRUE
20	24	T7--T8	AIRM tangent	-0.732886815814345	-0.57189957023656	0.780338188511545	TRUE
20	24	F3--F4	AIRM tangent	-0.887764968542545	-0.624478070870571	0.703427250453219	TRUE
20	24	P3--P4	AIRM tangent	-0.643281342715813	-0.49474071459635	0.769089171011315	TRUE
20	24	P7--P8	AIRM tangent	0.69709706776087	0.529914840185581	0.76017367550793	TRUE
20	24	T7--T8	Euclidean SCM	-0.00446406048186133	-0.00383663194351647	0.859448916318614	TRUE
20	24	F3--F4	Euclidean SCM	-0.003625470701243	-0.00319409167092699	0.88101433831251	TRUE
20	24	P3--P4	Euclidean SCM	-0.00297619053202438	-0.00287506511771732	0.966021861430263	TRUE
20	24	P7--P8	Euclidean SCM	0.00357142403242923	0.00309505600609029	0.866616783105722	TRUE
20	25	T7--T8	AIRM tangent	-0.732886815814345	-0.566993562226811	0.773644101643168	TRUE
20	25	F3--F4	AIRM tangent	-0.887764968542545	-0.621540866922759	0.700118712662373	TRUE
20	25	P3--P4	AIRM tangent	-0.643281342715813	-0.469806303659692	0.730327886825161	TRUE
20	25	P7--P8	AIRM tangent	0.69709706776087	0.514881511703765	0.738608058354921	TRUE
20	25	T7--T8	Euclidean SCM	-0.00446406048186133	-0.00377537805575895	0.84572735317976	TRUE
20	25	F3--F4	Euclidean SCM	-0.003625470701243	-0.0034941126845041	0.963768010401005	TRUE
20	25	P3--P4	Euclidean SCM	-0.00297619053202438	-0.00258163143825569	0.867428146980794	TRUE
20	25	P7--P8	Euclidean SCM	0.00357142403242923	0.00293993325914635	0.823182358759751	TRUE
20	26	T7--T8	AIRM tangent	-0.732886815814345	-0.55678897870738	0.759720282440482	TRUE
20	26	F3--F4	AIRM tangent	-0.887764968542545	-0.620942871857688	0.699445116512197	TRUE
20	26	P3--P4	AIRM tangent	-0.643281342715813	-0.490945916074472	0.763190043724555	TRUE
20	26	P7--P8	AIRM tangent	0.69709706776087	0.51362271828683	0.736802293454807	TRUE
20	26	T7--T8	Euclidean SCM	-0.00446406048186133	-0.00372488312430075	0.834415917847876	TRUE
20	26	F3--F4	Euclidean SCM	-0.003625470701243	-0.00289986238891668	0.799858177842249	TRUE
20	26	P3--P4	Euclidean SCM	-0.00297619053202438	-0.00284890426849792	0.957231816257448	TRUE
20	26	P7--P8	Euclidean SCM	0.00357142403242923	0.00301083304293528	0.843034323450904	TRUE
20	27	T7--T8	AIRM tangent	-0.732886815814345	-0.586057744419951	0.799656552381494	TRUE
20	27	F3--F4	AIRM tangent	-0.887764968542545	-0.621686398522425	0.700282642987203	TRUE
20	27	P3--P4	AIRM tangent	-0.643281342715813	-0.508747555278194	0.790863221884155	TRUE
20	27	P7--P8	AIRM tangent	0.69709706776087	0.530181742963538	0.760556553001325	TRUE
20	27	T7--T8	Euclidean SCM	-0.00446406048186133	-0.00420408985057774	0.941763640447992	TRUE
20	27	F3--F4	Euclidean SCM	-0.003625470701243	-0.00283035874260453	0.780687247488758	TRUE
20	27	P3--P4	Euclidean SCM	-0.00297619053202438	-0.00303262506607254	1.01896200308445	TRUE
20	27	P7--P8	Euclidean SCM	0.00357142403242923	0.00317575919959071	0.889213706004719	TRUE
20	28	T7--T8	AIRM tangent	-0.732886815814345	-0.573823761454292	0.782963684258242	TRUE
20	28	F3--F4	AIRM tangent	-0.887764968542545	-0.642141210630153	0.723323439631059	TRUE
20	28	P3--P4	AIRM tangent	-0.643281342715813	-0.461942397042315	0.718103209852288	TRUE
20	28	P7--P8	AIRM tangent	0.69709706776087	0.541376204468703	0.776615236967852	TRUE
20	28	T7--T8	Euclidean SCM	-0.00446406048186133	-0.00439496294515102	0.984521370848117	TRUE
20	28	F3--F4	Euclidean SCM	-0.003625470701243	-0.00352467403742025	0.972197633871874	TRUE
20	28	P3--P4	Euclidean SCM	-0.00297619053202438	-0.0024142630276143	0.811192362060279	TRUE
20	28	P7--P8	Euclidean SCM	0.00357142403242923	0.00337753115385233	0.945709925000136	TRUE
20	29	T7--T8	AIRM tangent	-0.732886815814345	-0.575727135931378	0.78556077624573	TRUE
20	29	F3--F4	AIRM tangent	-0.887764968542545	-0.636151263691135	0.716576218067617	TRUE
20	29	P3--P4	AIRM tangent	-0.643281342715813	-0.496070703323497	0.771156678086107	TRUE
20	29	P7--P8	AIRM tangent	0.69709706776087	0.541636161725243	0.776988150968732	TRUE
20	29	T7--T8	Euclidean SCM	-0.00446406048186133	-0.00402579039717472	0.90182254777519	TRUE
20	29	F3--F4	Euclidean SCM	-0.003625470701243	-0.00355884093833679	0.981621762138814	TRUE
20	29	P3--P4	Euclidean SCM	-0.00297619053202438	-0.00269742337113603	0.906334235698703	TRUE
20	29	P7--P8	Euclidean SCM	0.00357142403242923	0.00313605538659928	0.878096624238197	TRUE
20	30	T7--T8	AIRM tangent	-0.732886815814345	-0.584559890090091	0.797612779321946	TRUE
20	30	F3--F4	AIRM tangent	-0.887764968542545	-0.627188293971238	0.706480111510708	TRUE
20	30	P3--P4	AIRM tangent	-0.643281342715813	-0.482699570130495	0.750370853431917	TRUE
20	30	P7--P8	AIRM tangent	0.69709706776087	0.509668925782955	0.731130497249187	TRUE
20	30	T7--T8	Euclidean SCM	-0.00446406048186133	-0.00406663595649716	0.910972414693079	TRUE
20	30	F3--F4	Euclidean SCM	-0.003625470701243	-0.00317859598666777	0.876740221780852	TRUE
20	30	P3--P4	Euclidean SCM	-0.00297619053202438	-0.00246139391994461	0.827028341586178	TRUE
20	30	P7--P8	Euclidean SCM	0.00357142403242923	0.00299893917966529	0.839704037502782	TRUE
10	1	T7--T8	AIRM tangent	-0.732886815814345	-0.439192977596858	0.599264399522387	TRUE
10	1	F3--F4	AIRM tangent	-0.887764968542545	-0.431309177033537	0.485837121667036	TRUE
10	1	P3--P4	AIRM tangent	-0.643281342715813	-0.38273672806408	0.594975639194256	TRUE
10	1	P7--P8	AIRM tangent	0.69709706776087	0.405010040219834	0.580995185535291	TRUE
10	1	T7--T8	Euclidean SCM	-0.00446406048186133	-0.00352684039648041	0.790052108570416	TRUE
10	1	F3--F4	Euclidean SCM	-0.003625470701243	-0.00267811376324285	0.738694085246546	TRUE
10	1	P3--P4	Euclidean SCM	-0.00297619053202438	-0.00251643151638713	0.845520973643939	TRUE
10	1	P7--P8	Euclidean SCM	0.00357142403242923	0.00286211067407104	0.801392007244875	TRUE
10	2	T7--T8	AIRM tangent	-0.732886815814345	-0.42422457605001	0.578840507014216	TRUE
10	2	F3--F4	AIRM tangent	-0.887764968542545	-0.445351870575065	0.501655152383637	TRUE
10	2	P3--P4	AIRM tangent	-0.643281342715813	-0.395634614594858	0.615025787821799	TRUE
10	2	P7--P8	AIRM tangent	0.69709706776087	0.425552554886901	0.610463842939132	TRUE
10	2	T7--T8	Euclidean SCM	-0.00446406048186133	-0.00326931341238068	0.732363153605282	TRUE
10	2	F3--F4	Euclidean SCM	-0.003625470701243	-0.00319292695522151	0.880693079143298	TRUE
10	2	P3--P4	Euclidean SCM	-0.00297619053202438	-0.00225723166918852	0.758429826619052	TRUE
10	2	P7--P8	Euclidean SCM	0.00357142403242923	0.00268331165722836	0.751328218901862	TRUE
10	3	T7--T8	AIRM tangent	-0.732886815814345	-0.448527474402235	0.612001013968104	TRUE
10	3	F3--F4	AIRM tangent	-0.887764968542545	-0.435074150169164	0.49007807875482	TRUE
10	3	P3--P4	AIRM tangent	-0.643281342715813	-0.388194061395513	0.603459226341977	TRUE
10	3	P7--P8	AIRM tangent	0.69709706776087	0.421806242275003	0.605089680881714	TRUE
10	3	T7--T8	Euclidean SCM	-0.00446406048186133	-0.00440409238057503	0.986566467562444	TRUE
10	3	F3--F4	Euclidean SCM	-0.003625470701243	-0.00290341637951389	0.800838461752966	TRUE
10	3	P3--P4	Euclidean SCM	-0.00297619053202438	-0.00214071754526329	0.719281081714615	TRUE
10	3	P7--P8	Euclidean SCM	0.00357142403242923	0.00324045511303048	0.907328584790413	TRUE
10	4	T7--T8	AIRM tangent	-0.732886815814345	-0.440975633006884	0.601696774305996	TRUE
10	4	F3--F4	AIRM tangent	-0.887764968542545	-0.442179034540325	0.498081192893042	TRUE
10	4	P3--P4	AIRM tangent	-0.643281342715813	-0.365622743926046	0.568371441308177	TRUE
10	4	P7--P8	AIRM tangent	0.69709706776087	0.41505786819567	0.595409000254252	TRUE
10	4	T7--T8	Euclidean SCM	-0.00446406048186133	-0.00360519096829849	0.807603522162692	TRUE
10	4	F3--F4	Euclidean SCM	-0.003625470701243	-0.0031500533403653	0.868867410591762	TRUE
10	4	P3--P4	Euclidean SCM	-0.00297619053202438	-0.00213397786977344	0.717016550792507	TRUE
10	4	P7--P8	Euclidean SCM	0.00357142403242923	0.00294903861519328	0.825731861693103	TRUE
10	5	T7--T8	AIRM tangent	-0.732886815814345	-0.430105815980577	0.586865265822344	TRUE
10	5	F3--F4	AIRM tangent	-0.887764968542545	-0.427376908598596	0.481407719095096	TRUE
10	5	P3--P4	AIRM tangent	-0.643281342715813	-0.366110417277936	0.56912954405344	TRUE
10	5	P7--P8	AIRM tangent	0.69709706776087	0.430398450688125	0.617415379569159	TRUE
10	5	T7--T8	Euclidean SCM	-0.00446406048186133	-0.00356221427744447	0.797976257696036	TRUE
10	5	F3--F4	Euclidean SCM	-0.003625470701243	-0.00307515157252221	0.848207536601492	TRUE
10	5	P3--P4	Euclidean SCM	-0.00297619053202438	-0.00205054582641511	0.688983384750017	TRUE
10	5	P7--P8	Euclidean SCM	0.00357142403242923	0.00329672644366245	0.923084577391966	TRUE
10	6	T7--T8	AIRM tangent	-0.732886815814345	-0.441606219799412	0.602557189282662	TRUE
10	6	F3--F4	AIRM tangent	-0.887764968542545	-0.443671158308517	0.499761957308247	TRUE
10	6	P3--P4	AIRM tangent	-0.643281342715813	-0.381900404457522	0.593675549247565	TRUE
10	6	P7--P8	AIRM tangent	0.69709706776087	0.412573188800221	0.591844676847427	TRUE
10	6	T7--T8	Euclidean SCM	-0.00446406048186133	-0.00393570860512462	0.881643208266656	TRUE
10	6	F3--F4	Euclidean SCM	-0.003625470701243	-0.00337937045656508	0.932119091572428	TRUE
10	6	P3--P4	Euclidean SCM	-0.00297619053202438	-0.00201389175274104	0.676667616226575	TRUE
10	6	P7--P8	Euclidean SCM	0.00357142403242923	0.00302919986347997	0.848177039739399	TRUE
10	7	T7--T8	AIRM tangent	-0.732886815814345	-0.441023114934863	0.601761561837924	TRUE
10	7	F3--F4	AIRM tangent	-0.887764968542545	-0.440736962734551	0.496456808222693	TRUE
10	7	P3--P4	AIRM tangent	-0.643281342715813	-0.372819483581876	0.579558987375418	TRUE
10	7	P7--P8	AIRM tangent	0.69709706776087	0.421105510028986	0.604084466144162	TRUE
10	7	T7--T8	Euclidean SCM	-0.00446406048186133	-0.00387665640775666	0.8684148486582	TRUE
10	7	F3--F4	Euclidean SCM	-0.003625470701243	-0.00325783792111767	0.898597227665009	TRUE
10	7	P3--P4	Euclidean SCM	-0.00297619053202438	-0.00214208782596059	0.719741496020268	TRUE
10	7	P7--P8	Euclidean SCM	0.00357142403242923	0.00303447160487003	0.849653129204607	TRUE
10	8	T7--T8	AIRM tangent	-0.732886815814345	-0.428990152273937	0.585342979321119	TRUE
10	8	F3--F4	AIRM tangent	-0.887764968542545	-0.427765097938808	0.48184498498637	TRUE
10	8	P3--P4	AIRM tangent	-0.643281342715813	-0.382894054558936	0.595220207914673	TRUE
10	8	P7--P8	AIRM tangent	0.69709706776087	0.431269667607737	0.618665158057556	TRUE
10	8	T7--T8	Euclidean SCM	-0.00446406048186133	-0.00366769426563404	0.821604967167642	TRUE
10	8	F3--F4	Euclidean SCM	-0.003625470701243	-0.00281882887474928	0.777507007237113	TRUE
10	8	P3--P4	Euclidean SCM	-0.00297619053202438	-0.0024889502050783	0.836287253217401	TRUE
10	8	P7--P8	Euclidean SCM	0.00357142403242923	0.00303909992505956	0.850949060504701	TRUE
10	9	T7--T8	AIRM tangent	-0.732886815814345	-0.445279239392189	0.607568903934257	TRUE
10	9	F3--F4	AIRM tangent	-0.887764968542545	-0.427653282589045	0.481719033463472	TRUE
10	9	P3--P4	AIRM tangent	-0.643281342715813	-0.382389195008104	0.594435388711459	TRUE
10	9	P7--P8	AIRM tangent	0.69709706776087	0.432963167768689	0.621094518672127	TRUE
10	9	T7--T8	Euclidean SCM	-0.00446406048186133	-0.00381033161869396	0.85355734631651	TRUE
10	9	F3--F4	Euclidean SCM	-0.003625470701243	-0.00293926718343	0.810727054675209	TRUE
10	9	P3--P4	Euclidean SCM	-0.00297619053202438	-0.00235781569004701	0.792226056993483	TRUE
10	9	P7--P8	Euclidean SCM	0.00357142403242923	0.00280170330643642	0.784477922810734	TRUE
10	10	T7--T8	AIRM tangent	-0.732886815814345	-0.453094015473431	0.618231909343296	TRUE
10	10	F3--F4	AIRM tangent	-0.887764968542545	-0.421954553960497	0.475299847270641	TRUE
10	10	P3--P4	AIRM tangent	-0.643281342715813	-0.383719734464407	0.596503751911123	TRUE
10	10	P7--P8	AIRM tangent	0.69709706776087	0.430405217006914	0.61742508599184	TRUE
10	10	T7--T8	Euclidean SCM	-0.00446406048186133	-0.00383232211623115	0.858483466297758	TRUE
10	10	F3--F4	Euclidean SCM	-0.003625470701243	-0.00313322979697125	0.864227035650024	TRUE
10	10	P3--P4	Euclidean SCM	-0.00297619053202438	-0.00243087026877494	0.816772394985573	TRUE
10	10	P7--P8	Euclidean SCM	0.00357142403242923	0.00312648351940524	0.875416498017642	TRUE
10	11	T7--T8	AIRM tangent	-0.732886815814345	-0.42405938885181	0.578615114505256	TRUE
10	11	F3--F4	AIRM tangent	-0.887764968542545	-0.429139379109629	0.483393008640736	TRUE
10	11	P3--P4	AIRM tangent	-0.643281342715813	-0.386435812724859	0.600725976434199	TRUE
10	11	P7--P8	AIRM tangent	0.69709706776087	0.41496787140325	0.595279898015005	TRUE
10	11	T7--T8	Euclidean SCM	-0.00446406048186133	-0.00346606508145355	0.77643775113198	TRUE
10	11	F3--F4	Euclidean SCM	-0.003625470701243	-0.00314861742502191	0.868471347442527	TRUE
10	11	P3--P4	Euclidean SCM	-0.00297619053202438	-0.0026708954433149	0.89742085211802	TRUE
10	11	P7--P8	Euclidean SCM	0.00357142403242923	0.00286989108717387	0.803570525682387	TRUE
10	12	T7--T8	AIRM tangent	-0.732886815814345	-0.448737041529697	0.612286961433579	TRUE
10	12	F3--F4	AIRM tangent	-0.887764968542545	-0.427014445275527	0.480999431613709	TRUE
10	12	P3--P4	AIRM tangent	-0.643281342715813	-0.395624212857428	0.615009618011268	TRUE
10	12	P7--P8	AIRM tangent	0.69709706776087	0.41960556304649	0.601932761522432	TRUE
10	12	T7--T8	Euclidean SCM	-0.00446406048186133	-0.00405939526969738	0.9093504190169	TRUE
10	12	F3--F4	Euclidean SCM	-0.003625470701243	-0.00323027267406083	0.890994008847824	TRUE
10	12	P3--P4	Euclidean SCM	-0.00297619053202438	-0.00253558530160214	0.851956645355448	TRUE
10	12	P7--P8	Euclidean SCM	0.00357142403242923	0.0027532918915657	0.770922709419345	TRUE
10	13	T7--T8	AIRM tangent	-0.732886815814345	-0.420236115459591	0.573398383477054	TRUE
10	13	F3--F4	AIRM tangent	-0.887764968542545	-0.427028721878272	0.481015513125428	TRUE
10	13	P3--P4	AIRM tangent	-0.643281342715813	-0.372736381321002	0.579429802436642	TRUE
10	13	P7--P8	AIRM tangent	0.69709706776087	0.411469353709173	0.590261202834843	TRUE
10	13	T7--T8	Euclidean SCM	-0.00446406048186133	-0.00346336217223115	0.775832268918334	TRUE
10	13	F3--F4	Euclidean SCM	-0.003625470701243	-0.00277597314079446	0.765686270707612	TRUE
10	13	P3--P4	Euclidean SCM	-0.00297619053202438	-0.00203921930056548	0.685177672135936	TRUE
10	13	P7--P8	Euclidean SCM	0.00357142403242923	0.00291314260239565	0.815680965335884	TRUE
10	14	T7--T8	AIRM tangent	-0.732886815814345	-0.423930808119092	0.57843967031668	TRUE
10	14	F3--F4	AIRM tangent	-0.887764968542545	-0.420654049494007	0.473834927486043	TRUE
10	14	P3--P4	AIRM tangent	-0.643281342715813	-0.38729712258566	0.602064908257037	TRUE
10	14	P7--P8	AIRM tangent	0.69709706776087	0.424488088864223	0.608936844660259	TRUE
10	14	T7--T8	Euclidean SCM	-0.00446406048186133	-0.0037334936235023	0.83634476698344	TRUE
10	14	F3--F4	Euclidean SCM	-0.003625470701243	-0.00292146870427339	0.805817766854869	TRUE
10	14	P3--P4	Euclidean SCM	-0.00297619053202438	-0.00213772864735124	0.718276812035005	TRUE
10	14	P7--P8	Euclidean SCM	0.00357142403242923	0.00347432401078237	0.97281195938506	TRUE
10	15	T7--T8	AIRM tangent	-0.732886815814345	-0.439108845100848	0.599149603493595	TRUE
10	15	F3--F4	AIRM tangent	-0.887764968542545	-0.411472015962447	0.463492062136632	TRUE
10	15	P3--P4	AIRM tangent	-0.643281342715813	-0.404212418822642	0.628360239885294	TRUE
10	15	P7--P8	AIRM tangent	0.69709706776087	0.426530216609009	0.611866318673607	TRUE
10	15	T7--T8	Euclidean SCM	-0.00446406048186133	-0.00403087592576331	0.902961763654824	TRUE
10	15	F3--F4	Euclidean SCM	-0.003625470701243	-0.00283803961641976	0.782805834135339	TRUE
10	15	P3--P4	Euclidean SCM	-0.00297619053202438	-0.00244183454517852	0.820456391788062	TRUE
10	15	P7--P8	Euclidean SCM	0.00357142403242923	0.00310564625602092	0.869582056854924	TRUE
10	16	T7--T8	AIRM tangent	-0.732886815814345	-0.425405380032093	0.580451675282772	TRUE
10	16	F3--F4	AIRM tangent	-0.887764968542545	-0.444819261381517	0.501055208465571	TRUE
10	16	P3--P4	AIRM tangent	-0.643281342715813	-0.3821476225218	0.594059857089037	TRUE
10	16	P7--P8	AIRM tangent	0.69709706776087	0.422696694753795	0.60636705317314	TRUE
10	16	T7--T8	Euclidean SCM	-0.00446406048186133	-0.00328688243674266	0.736298813624535	TRUE
10	16	F3--F4	Euclidean SCM	-0.003625470701243	-0.00281705878199599	0.777018769184967	TRUE
10	16	P3--P4	Euclidean SCM	-0.00297619053202438	-0.00268566019138267	0.90238180737572	TRUE
10	16	P7--P8	Euclidean SCM	0.00357142403242923	0.00261741179874402	0.732876235075256	TRUE
10	17	T7--T8	AIRM tangent	-0.732886815814345	-0.43739583857267	0.596812262322742	TRUE
10	17	F3--F4	AIRM tangent	-0.887764968542545	-0.424761693983969	0.478461877901429	TRUE
10	17	P3--P4	AIRM tangent	-0.643281342715813	-0.393196075510763	0.611235006211688	TRUE
10	17	P7--P8	AIRM tangent	0.69709706776087	0.423333226098543	0.607280170404851	TRUE
10	17	T7--T8	Euclidean SCM	-0.00446406048186133	-0.00333323555077525	0.746682435042956	TRUE
10	17	F3--F4	Euclidean SCM	-0.003625470701243	-0.00332642781721328	0.91751612171981	TRUE
10	17	P3--P4	Euclidean SCM	-0.00297619053202438	-0.00250380941062846	0.841279946188589	TRUE
10	17	P7--P8	Euclidean SCM	0.00357142403242923	0.00325986251781107	0.912762665035258	TRUE
10	18	T7--T8	AIRM tangent	-0.732886815814345	-0.454808249526192	0.620570925431143	TRUE
10	18	F3--F4	AIRM tangent	-0.887764968542545	-0.437787336493611	0.493134277659471	TRUE
10	18	P3--P4	AIRM tangent	-0.643281342715813	-0.393740612651702	0.612081505410064	TRUE
10	18	P7--P8	AIRM tangent	0.69709706776087	0.411899615182061	0.590878421716957	TRUE
10	18	T7--T8	Euclidean SCM	-0.00446406048186133	-0.00409077693805859	0.916380267400164	TRUE
10	18	F3--F4	Euclidean SCM	-0.003625470701243	-0.00273104177750422	0.753293021115267	TRUE
10	18	P3--P4	Euclidean SCM	-0.00297619053202438	-0.00216614361912757	0.727824242372742	TRUE
10	18	P7--P8	Euclidean SCM	0.00357142403242923	0.00287003922256791	0.803612003645434	TRUE
10	19	T7--T8	AIRM tangent	-0.732886815814345	-0.447757954149454	0.610951028846015	TRUE
10	19	F3--F4	AIRM tangent	-0.887764968542545	-0.413670134705807	0.465968076421098	TRUE
10	19	P3--P4	AIRM tangent	-0.643281342715813	-0.384052876574099	0.597021631239451	TRUE
10	19	P7--P8	AIRM tangent	0.69709706776087	0.418013634137223	0.59964910694563	TRUE
10	19	T7--T8	Euclidean SCM	-0.00446406048186133	-0.00393475446532275	0.88142947016751	TRUE
10	19	F3--F4	Euclidean SCM	-0.003625470701243	-0.00325698763856741	0.898362697414918	TRUE
10	19	P3--P4	Euclidean SCM	-0.00297619053202438	-0.00247705498019594	0.832290457731906	TRUE
10	19	P7--P8	Euclidean SCM	0.00357142403242923	0.00264307007304368	0.740060561009861	TRUE
10	20	T7--T8	AIRM tangent	-0.732886815814345	-0.443346386555729	0.604931589693158	TRUE
10	20	F3--F4	AIRM tangent	-0.887764968542545	-0.437762385402268	0.493106172144806	TRUE
10	20	P3--P4	AIRM tangent	-0.643281342715813	-0.382818378580015	0.5951025673523	TRUE
10	20	P7--P8	AIRM tangent	0.69709706776087	0.401558143757607	0.576043369465666	TRUE
10	20	T7--T8	Euclidean SCM	-0.00446406048186133	-0.00325233076600292	0.728558848881642	TRUE
10	20	F3--F4	Euclidean SCM	-0.003625470701243	-0.00342972107275101	0.946007113386718	TRUE
10	20	P3--P4	Euclidean SCM	-0.00297619053202438	-0.00225240866980528	0.756809298856685	TRUE
10	20	P7--P8	Euclidean SCM	0.00357142403242923	0.00273449140219798	0.765658565706076	TRUE
10	21	T7--T8	AIRM tangent	-0.732886815814345	-0.432831536559631	0.5905844220689	TRUE
10	21	F3--F4	AIRM tangent	-0.887764968542545	-0.43331812575825	0.488100050252753	TRUE
10	21	P3--P4	AIRM tangent	-0.643281342715813	-0.383915332182095	0.5968078143869	TRUE
10	21	P7--P8	AIRM tangent	0.69709706776087	0.410788258782435	0.5892841582334	TRUE
10	21	T7--T8	Euclidean SCM	-0.00446406048186133	-0.00330824030092008	0.741083216583275	TRUE
10	21	F3--F4	Euclidean SCM	-0.003625470701243	-0.00320745359597727	0.884699908036104	TRUE
10	21	P3--P4	Euclidean SCM	-0.00297619053202438	-0.0025524014776898	0.857606880414903	TRUE
10	21	P7--P8	Euclidean SCM	0.00357142403242923	0.00231337425558573	0.647745614796742	TRUE
10	22	T7--T8	AIRM tangent	-0.732886815814345	-0.461236397910544	0.629341922869825	TRUE
10	22	F3--F4	AIRM tangent	-0.887764968542545	-0.452809325781679	0.510055410865177	TRUE
10	22	P3--P4	AIRM tangent	-0.643281342715813	-0.402738093199034	0.626068356807535	TRUE
10	22	P7--P8	AIRM tangent	0.69709706776087	0.405953116774966	0.582348048140439	TRUE
10	22	T7--T8	Euclidean SCM	-0.00446406048186133	-0.00411673630486366	0.92219545895291	TRUE
10	22	F3--F4	Euclidean SCM	-0.003625470701243	-0.00317787039124615	0.876540083514291	TRUE
10	22	P3--P4	Euclidean SCM	-0.00297619053202438	-0.00296810561668664	0.997283468497483	TRUE
10	22	P7--P8	Euclidean SCM	0.00357142403242923	0.00233517674466815	0.653850319498409	TRUE
10	23	T7--T8	AIRM tangent	-0.732886815814345	-0.462608998796045	0.631214791716533	TRUE
10	23	F3--F4	AIRM tangent	-0.887764968542545	-0.425512975971928	0.479308140160675	TRUE
10	23	P3--P4	AIRM tangent	-0.643281342715813	-0.387358140326829	0.602159762152397	TRUE
10	23	P7--P8	AIRM tangent	0.69709706776087	0.423271691455167	0.607191897700486	TRUE
10	23	T7--T8	Euclidean SCM	-0.00446406048186133	-0.00413872920941849	0.927122118133312	TRUE
10	23	F3--F4	Euclidean SCM	-0.003625470701243	-0.00302915060274358	0.835519261458943	TRUE
10	23	P3--P4	Euclidean SCM	-0.00297619053202438	-0.00270920947341531	0.910294365990246	TRUE
10	23	P7--P8	Euclidean SCM	0.00357142403242923	0.0026808031362602	0.750625832138101	TRUE
10	24	T7--T8	AIRM tangent	-0.732886815814345	-0.447527666848247	0.610636809383695	TRUE
10	24	F3--F4	AIRM tangent	-0.887764968542545	-0.441565681066989	0.497390296659163	TRUE
10	24	P3--P4	AIRM tangent	-0.643281342715813	-0.397338973349167	0.617675264250128	TRUE
10	24	P7--P8	AIRM tangent	0.69709706776087	0.419113212041772	0.601226473937118	TRUE
10	24	T7--T8	Euclidean SCM	-0.00446406048186133	-0.00360627082613988	0.807845422523534	TRUE
10	24	F3--F4	Euclidean SCM	-0.003625470701243	-0.00379015809830287	1.04542510769799	TRUE
10	24	P3--P4	Euclidean SCM	-0.00297619053202438	-0.00231385157403369	0.77745411429013	TRUE
10	24	P7--P8	Euclidean SCM	0.00357142403242923	0.00317789960113546	0.889813019198928	TRUE
10	25	T7--T8	AIRM tangent	-0.732886815814345	-0.434636244497628	0.593046886802955	TRUE
10	25	F3--F4	AIRM tangent	-0.887764968542545	-0.42066201219169	0.473843896861909	TRUE
10	25	P3--P4	AIRM tangent	-0.643281342715813	-0.386993386363121	0.601592741255805	TRUE
10	25	P7--P8	AIRM tangent	0.69709706776087	0.38393143933933	0.550757501494803	TRUE
10	25	T7--T8	Euclidean SCM	-0.00446406048186133	-0.00338594848344677	0.758490727714104	TRUE
10	25	F3--F4	Euclidean SCM	-0.003625470701243	-0.00276239737949713	0.761941719333171	TRUE
10	25	P3--P4	Euclidean SCM	-0.00297619053202438	-0.0028125546463766	0.945018343453813	TRUE
10	25	P7--P8	Euclidean SCM	0.00357142403242923	0.00240254901735312	0.672714579825163	TRUE
10	26	T7--T8	AIRM tangent	-0.732886815814345	-0.446570572740528	0.609330885894464	TRUE
10	26	F3--F4	AIRM tangent	-0.887764968542545	-0.433258010654265	0.488032335141079	TRUE
10	26	P3--P4	AIRM tangent	-0.643281342715813	-0.375611461112039	0.583899199573047	TRUE
10	26	P7--P8	AIRM tangent	0.69709706776087	0.452448290668779	0.649046325961574	TRUE
10	26	T7--T8	Euclidean SCM	-0.00446406048186133	-0.00384880848361786	0.86217659891854	TRUE
10	26	F3--F4	Euclidean SCM	-0.003625470701243	-0.0030462940680263	0.840247879256581	TRUE
10	26	P3--P4	Euclidean SCM	-0.00297619053202438	-0.00285859787380608	0.960488867579887	TRUE
10	26	P7--P8	Euclidean SCM	0.00357142403242923	0.00306017410182047	0.856849837497168	TRUE
10	27	T7--T8	AIRM tangent	-0.732886815814345	-0.443350683866936	0.604937453233222	TRUE
10	27	F3--F4	AIRM tangent	-0.887764968542545	-0.437760479737415	0.493104025557679	TRUE
10	27	P3--P4	AIRM tangent	-0.643281342715813	-0.377318649123636	0.586553074166068	TRUE
10	27	P7--P8	AIRM tangent	0.69709706776087	0.426705119604533	0.612117220597618	TRUE
10	27	T7--T8	Euclidean SCM	-0.00446406048186133	-0.0037246641720058	0.834366870059245	TRUE
10	27	F3--F4	Euclidean SCM	-0.003625470701243	-0.00271521016438243	0.74892624658407	TRUE
10	27	P3--P4	Euclidean SCM	-0.00297619053202438	-0.00219958424702878	0.739060293136757	TRUE
10	27	P7--P8	Euclidean SCM	0.00357142403242923	0.00281613057031117	0.788517561829722	TRUE
10	28	T7--T8	AIRM tangent	-0.732886815814345	-0.445275783882471	0.607564189004688	TRUE
10	28	F3--F4	AIRM tangent	-0.887764968542545	-0.436558457640545	0.491750038703654	TRUE
10	28	P3--P4	AIRM tangent	-0.643281342715813	-0.416768391422444	0.647878873127154	TRUE
10	28	P7--P8	AIRM tangent	0.69709706776087	0.39894238456844	0.572291009414046	TRUE
10	28	T7--T8	Euclidean SCM	-0.00446406048186133	-0.00341863641893984	0.765813194698116	TRUE
10	28	F3--F4	Euclidean SCM	-0.003625470701243	-0.0031011035785708	0.85536578119569	TRUE
10	28	P3--P4	Euclidean SCM	-0.00297619053202438	-0.00263359127263866	0.884886651005948	TRUE
10	28	P7--P8	Euclidean SCM	0.00357142403242923	0.00280210270697489	0.784589755103636	TRUE
10	29	T7--T8	AIRM tangent	-0.732886815814345	-0.440043644324907	0.600425106345997	TRUE
10	29	F3--F4	AIRM tangent	-0.887764968542545	-0.421736549298696	0.475054281530241	TRUE
10	29	P3--P4	AIRM tangent	-0.643281342715813	-0.394944575190136	0.613953101022259	TRUE
10	29	P7--P8	AIRM tangent	0.69709706776087	0.421974636384864	0.605331245676129	TRUE
10	29	T7--T8	Euclidean SCM	-0.00446406048186133	-0.00417883564073897	0.936106412025261	TRUE
10	29	F3--F4	Euclidean SCM	-0.003625470701243	-0.00248801816231289	0.686260727871796	TRUE
10	29	P3--P4	Euclidean SCM	-0.00297619053202438	-0.00307860727567854	1.03441202522222	TRUE
10	29	P7--P8	Euclidean SCM	0.00357142403242923	0.00252210273378845	0.706189662971203	TRUE
10	30	T7--T8	AIRM tangent	-0.732886815814345	-0.452410970233938	0.617299916537921	TRUE
10	30	F3--F4	AIRM tangent	-0.887764968542545	-0.433623677142823	0.488444230745789	TRUE
10	30	P3--P4	AIRM tangent	-0.643281342715813	-0.382472850454355	0.594565433593374	TRUE
10	30	P7--P8	AIRM tangent	0.69709706776087	0.423274200708649	0.607195497275923	TRUE
10	30	T7--T8	Euclidean SCM	-0.00446406048186133	-0.00409558059618725	0.917456341111123	TRUE
10	30	F3--F4	Euclidean SCM	-0.003625470701243	-0.00319476725689115	0.88120068265779	TRUE
10	30	P3--P4	Euclidean SCM	-0.00297619053202438	-0.00261268442527691	0.877861950424184	TRUE
10	30	P7--P8	Euclidean SCM	0.00357142403242923	0.00264426749017946	0.74039583823399	TRUE
0	1	T7--T8	AIRM tangent	-0.732886815814345	-0.151166243508365	0.20626137658159	TRUE
0	1	F3--F4	AIRM tangent	-0.887764968542545	-0.12513753084969	0.140957950903525	TRUE
0	1	P3--P4	AIRM tangent	-0.643281342715813	-0.12433327273422	0.193279774304208	TRUE
0	1	P7--P8	AIRM tangent	0.69709706776087	0.155441988556466	0.222984711520531	TRUE
0	1	T7--T8	Euclidean SCM	-0.00446406048186133	-0.00215288651154315	0.482270910148037	TRUE
0	1	F3--F4	Euclidean SCM	-0.003625470701243	-0.00192002614853726	0.529593618803478	TRUE
0	1	P3--P4	Euclidean SCM	-0.00297619053202438	-0.00101685357026326	0.341662793198797	TRUE
0	1	P7--P8	Euclidean SCM	0.00357142403242923	0.00178306892932178	0.499259934729442	TRUE
0	2	T7--T8	AIRM tangent	-0.732886815814345	-0.124018039589893	0.169218543592015	TRUE
0	2	F3--F4	AIRM tangent	-0.887764968542545	-0.123764045945355	0.139410824183049	TRUE
0	2	P3--P4	AIRM tangent	-0.643281342715813	-0.143176619703288	0.222572318200343	TRUE
0	2	P7--P8	AIRM tangent	0.69709706776087	0.163679567037236	0.234801686317499	TRUE
0	2	T7--T8	Euclidean SCM	-0.00446406048186133	-0.00168752909337769	0.378025589087462	TRUE
0	2	F3--F4	Euclidean SCM	-0.003625470701243	-0.00189870776195847	0.52371344810689	TRUE
0	2	P3--P4	Euclidean SCM	-0.00297619053202438	-0.00157477710614648	0.52912509773873	TRUE
0	2	P7--P8	Euclidean SCM	0.00357142403242923	0.00150811642014204	0.422273134315065	TRUE
0	3	T7--T8	AIRM tangent	-0.732886815814345	-0.147236208223544	0.200898972455854	TRUE
0	3	F3--F4	AIRM tangent	-0.887764968542545	-0.130588360809756	0.147097898021528	TRUE
0	3	P3--P4	AIRM tangent	-0.643281342715813	-0.157206262952013	0.244381816342314	TRUE
0	3	P7--P8	AIRM tangent	0.69709706776087	0.152332752823162	0.218524449274284	TRUE
0	3	T7--T8	Euclidean SCM	-0.00446406048186133	-0.00224123528791623	0.502062034558663	TRUE
0	3	F3--F4	Euclidean SCM	-0.003625470701243	-0.00192319184273837	0.530466800374088	TRUE
0	3	P3--P4	Euclidean SCM	-0.00297619053202438	-0.00177748885110717	0.597236242767744	TRUE
0	3	P7--P8	Euclidean SCM	0.00357142403242923	0.00139904029203765	0.391731779630223	TRUE
0	4	T7--T8	AIRM tangent	-0.732886815814345	-0.158718763484604	0.216566542145043	TRUE
0	4	F3--F4	AIRM tangent	-0.887764968542545	-0.1165876910174	0.131327203875598	TRUE
0	4	P3--P4	AIRM tangent	-0.643281342715813	-0.129417982444462	0.201184106938471	TRUE
0	4	P7--P8	AIRM tangent	0.69709706776087	0.157530179408556	0.225980264003341	TRUE
0	4	T7--T8	Euclidean SCM	-0.00446406048186133	-0.00244160926729505	0.546948070532638	TRUE
0	4	F3--F4	Euclidean SCM	-0.003625470701243	-0.00154466510510519	0.426059188556014	TRUE
0	4	P3--P4	Euclidean SCM	-0.00297619053202438	-0.00124687207867236	0.418949010574349	TRUE
0	4	P7--P8	Euclidean SCM	0.00357142403242923	0.00162156775654056	0.454039548879216	TRUE
0	5	T7--T8	AIRM tangent	-0.732886815814345	-0.137733439358372	0.187932756308803	TRUE
0	5	F3--F4	AIRM tangent	-0.887764968542545	-0.123936193730669	0.13960473562517	TRUE
0	5	P3--P4	AIRM tangent	-0.643281342715813	-0.145241757637427	0.225782636605383	TRUE
0	5	P7--P8	AIRM tangent	0.69709706776087	0.157662448670788	0.226170006965045	TRUE
0	5	T7--T8	Euclidean SCM	-0.00446406048186133	-0.00194565883181948	0.435849567837446	TRUE
0	5	F3--F4	Euclidean SCM	-0.003625470701243	-0.00169248718271984	0.466832398380592	TRUE
0	5	P3--P4	Euclidean SCM	-0.00297619053202438	-0.00151303874501768	0.508381008788616	TRUE
0	5	P7--P8	Euclidean SCM	0.00357142403242923	0.00148898469422294	0.41691624424954	TRUE
0	6	T7--T8	AIRM tangent	-0.732886815814345	-0.150787708410622	0.205744877867771	TRUE
0	6	F3--F4	AIRM tangent	-0.887764968542545	-0.104930865644664	0.118196672951547	TRUE
0	6	P3--P4	AIRM tangent	-0.643281342715813	-0.145699122813698	0.226493624389266	TRUE
0	6	P7--P8	AIRM tangent	0.69709706776087	0.165105258206006	0.236846869455838	TRUE
0	6	T7--T8	Euclidean SCM	-0.00446406048186133	-0.00229414433382287	0.513914258810917	TRUE
0	6	F3--F4	Euclidean SCM	-0.003625470701243	-0.00145727269893998	0.401954068595936	TRUE
0	6	P3--P4	Euclidean SCM	-0.00297619053202438	-0.00154310678291731	0.518483869333358	TRUE
0	6	P7--P8	Euclidean SCM	0.00357142403242923	0.001879599146368	0.526288429853435	TRUE
0	7	T7--T8	AIRM tangent	-0.732886815814345	-0.132753048366545	0.181137176303324	TRUE
0	7	F3--F4	AIRM tangent	-0.887764968542545	-0.109210733515212	0.123017619961401	TRUE
0	7	P3--P4	AIRM tangent	-0.643281342715813	-0.134996415850402	0.209855947757591	TRUE
0	7	P7--P8	AIRM tangent	0.69709706776087	0.170090126247687	0.243997764606914	TRUE
0	7	T7--T8	Euclidean SCM	-0.00446406048186133	-0.0020539065964914	0.460098290522042	TRUE
0	7	F3--F4	Euclidean SCM	-0.003625470701243	-0.00161444794635547	0.445307128203231	TRUE
0	7	P3--P4	Euclidean SCM	-0.00297619053202438	-0.00110608445116209	0.371644368618341	TRUE
0	7	P7--P8	Euclidean SCM	0.00357142403242923	0.00194014467447507	0.543241199269024	TRUE
0	8	T7--T8	AIRM tangent	-0.732886815814345	-0.1451329457663	0.198029139881629	TRUE
0	8	F3--F4	AIRM tangent	-0.887764968542545	-0.130341884662349	0.146820261308951	TRUE
0	8	P3--P4	AIRM tangent	-0.643281342715813	-0.135618320693762	0.210822717352888	TRUE
0	8	P7--P8	AIRM tangent	0.69709706776087	0.156752062444658	0.224864039305398	TRUE
0	8	T7--T8	Euclidean SCM	-0.00446406048186133	-0.00221355370347206	0.495861046790545	TRUE
0	8	F3--F4	Euclidean SCM	-0.003625470701243	-0.00189474735590059	0.522621064142368	TRUE
0	8	P3--P4	Euclidean SCM	-0.00297619053202438	-0.00133607581988901	0.448921467060854	TRUE
0	8	P7--P8	Euclidean SCM	0.00357142403242923	0.00173345566114474	0.485368201984593	TRUE
0	9	T7--T8	AIRM tangent	-0.732886815814345	-0.143425558475321	0.195699465975458	TRUE
0	9	F3--F4	AIRM tangent	-0.887764968542545	-0.114387908755013	0.128849315762937	TRUE
0	9	P3--P4	AIRM tangent	-0.643281342715813	-0.147779741432466	0.229728007979476	TRUE
0	9	P7--P8	AIRM tangent	0.69709706776087	0.151637726450294	0.217527419728454	TRUE
0	9	T7--T8	Euclidean SCM	-0.00446406048186133	-0.00214569074680956	0.480658977522387	TRUE
0	9	F3--F4	Euclidean SCM	-0.003625470701243	-0.00152707357441692	0.421206982556323	TRUE
0	9	P3--P4	Euclidean SCM	-0.00297619053202438	-0.00138814609259783	0.466417078362798	TRUE
0	9	P7--P8	Euclidean SCM	0.00357142403242923	0.00142804608481129	0.399853411928786	TRUE
0	10	T7--T8	AIRM tangent	-0.732886815814345	-0.1442942628787	0.19688478461489	TRUE
0	10	F3--F4	AIRM tangent	-0.887764968542545	-0.106117799232774	0.119533663743219	TRUE
0	10	P3--P4	AIRM tangent	-0.643281342715813	-0.131110948601211	0.203815873234695	TRUE
0	10	P7--P8	AIRM tangent	0.69709706776087	0.146218749352178	0.20975378625798	TRUE
0	10	T7--T8	Euclidean SCM	-0.00446406048186133	-0.0020939128494966	0.469060143339171	TRUE
0	10	F3--F4	Euclidean SCM	-0.003625470701243	-0.0015519861223811	0.428078517321626	TRUE
0	10	P3--P4	Euclidean SCM	-0.00297619053202438	-0.00105849370062971	0.355653876739448	TRUE
0	10	P7--P8	Euclidean SCM	0.00357142403242923	0.00169035924569228	0.473301190321699	TRUE
0	11	T7--T8	AIRM tangent	-0.732886815814345	-0.144793772799855	0.197566349503733	TRUE
0	11	F3--F4	AIRM tangent	-0.887764968542545	-0.135905973797415	0.153087786309628	TRUE
0	11	P3--P4	AIRM tangent	-0.643281342715813	-0.131132656955589	0.20384961951791	TRUE
0	11	P7--P8	AIRM tangent	0.69709706776087	0.134179066081568	0.192482614383333	TRUE
0	11	T7--T8	Euclidean SCM	-0.00446406048186133	-0.00231492373562859	0.518569079660713	TRUE
0	11	F3--F4	Euclidean SCM	-0.003625470701243	-0.00212837638601768	0.587062084183431	TRUE
0	11	P3--P4	Euclidean SCM	-0.00297619053202438	-0.00143292099944518	0.481461446781271	TRUE
0	11	P7--P8	Euclidean SCM	0.00357142403242923	0.00129600146567124	0.362880871580436	TRUE
0	12	T7--T8	AIRM tangent	-0.732886815814345	-0.14312673236958	0.195291727564434	TRUE
0	12	F3--F4	AIRM tangent	-0.887764968542545	-0.123449571314446	0.139056592328839	TRUE
0	12	P3--P4	AIRM tangent	-0.643281342715813	-0.140560695830098	0.218505786654214	TRUE
0	12	P7--P8	AIRM tangent	0.69709706776087	0.159805762970979	0.229244635161481	TRUE
0	12	T7--T8	Euclidean SCM	-0.00446406048186133	-0.00201103264439365	0.450494040697929	TRUE
0	12	F3--F4	Euclidean SCM	-0.003625470701243	-0.00183948673258605	0.50737873345808	TRUE
0	12	P3--P4	Euclidean SCM	-0.00297619053202438	-0.00146050680103963	0.490730275943121	TRUE
0	12	P7--P8	Euclidean SCM	0.00357142403242923	0.00171353451470663	0.479790273892822	TRUE
0	13	T7--T8	AIRM tangent	-0.732886815814345	-0.150551218526716	0.205422195184984	TRUE
0	13	F3--F4	AIRM tangent	-0.887764968542545	-0.124536945177222	0.140281436630324	TRUE
0	13	P3--P4	AIRM tangent	-0.643281342715813	-0.133245979955155	0.207134843041794	TRUE
0	13	P7--P8	AIRM tangent	0.69709706776087	0.162387619425318	0.232948361046647	TRUE
0	13	T7--T8	Euclidean SCM	-0.00446406048186133	-0.0022149577697293	0.496175573500688	TRUE
0	13	F3--F4	Euclidean SCM	-0.003625470701243	-0.0016939333548858	0.467231290630768	TRUE
0	13	P3--P4	Euclidean SCM	-0.00297619053202438	-0.00119931818951709	0.402970904117931	TRUE
0	13	P7--P8	Euclidean SCM	0.00357142403242923	0.00174601588267932	0.488885068483931	TRUE
0	14	T7--T8	AIRM tangent	-0.732886815814345	-0.15412047949982	0.21029233460636	TRUE
0	14	F3--F4	AIRM tangent	-0.887764968542545	-0.116969460078713	0.131757237808948	TRUE
0	14	P3--P4	AIRM tangent	-0.643281342715813	-0.141487209135234	0.219946079172608	TRUE
0	14	P7--P8	AIRM tangent	0.69709706776087	0.156579926256916	0.224617106423734	TRUE
0	14	T7--T8	Euclidean SCM	-0.00446406048186133	-0.00248766429828545	0.557264917980725	TRUE
0	14	F3--F4	Euclidean SCM	-0.003625470701243	-0.00178001217268371	0.490974088433106	TRUE
0	14	P3--P4	Euclidean SCM	-0.00297619053202438	-0.0015012321225102	0.504413983700524	TRUE
0	14	P7--P8	Euclidean SCM	0.00357142403242923	0.00179075439710727	0.501411868444316	TRUE
0	15	T7--T8	AIRM tangent	-0.732886815814345	-0.149605172546844	0.204131346503499	TRUE
0	15	F3--F4	AIRM tangent	-0.887764968542545	-0.114709539773358	0.129211608745587	TRUE
0	15	P3--P4	AIRM tangent	-0.643281342715813	-0.137909637498417	0.214384637546285	TRUE
0	15	P7--P8	AIRM tangent	0.69709706776087	0.145253853170681	0.208369622952579	TRUE
0	15	T7--T8	Euclidean SCM	-0.00446406048186133	-0.00229489809688402	0.514083110255519	TRUE
0	15	F3--F4	Euclidean SCM	-0.003625470701243	-0.00163528162811119	0.451053604584511	TRUE
0	15	P3--P4	Euclidean SCM	-0.00297619053202438	-0.00141592525013189	0.475750875119136	TRUE
0	15	P7--P8	Euclidean SCM	0.00357142403242923	0.00138558472007418	0.387964214692178	TRUE
0	16	T7--T8	AIRM tangent	-0.732886815814345	-0.129363627101261	0.176512422259253	TRUE
0	16	F3--F4	AIRM tangent	-0.887764968542545	-0.112193342246001	0.126377302801428	TRUE
0	16	P3--P4	AIRM tangent	-0.643281342715813	-0.130898378596348	0.20348542683318	TRUE
0	16	P7--P8	AIRM tangent	0.69709706776087	0.164173938678587	0.235510872547386	TRUE
0	16	T7--T8	Euclidean SCM	-0.00446406048186133	-0.00179339413063901	0.401740553902898	TRUE
0	16	F3--F4	Euclidean SCM	-0.003625470701243	-0.00183823534969136	0.507033569202785	TRUE
0	16	P3--P4	Euclidean SCM	-0.00297619053202438	-0.00132729342761737	0.445970583312943	TRUE
0	16	P7--P8	Euclidean SCM	0.00357142403242923	0.00193559198860682	0.541966445605804	TRUE
0	17	T7--T8	AIRM tangent	-0.732886815814345	-0.150785467434801	0.205741820129833	TRUE
0	17	F3--F4	AIRM tangent	-0.887764968542545	-0.10043688845068	0.11313454800494	TRUE
0	17	P3--P4	AIRM tangent	-0.643281342715813	-0.148833960198545	0.231366822439145	TRUE
0	17	P7--P8	AIRM tangent	0.69709706776087	0.157807001826612	0.226377371423324	TRUE
0	17	T7--T8	Euclidean SCM	-0.00446406048186133	-0.00205183859944354	0.459635035811164	TRUE
0	17	F3--F4	Euclidean SCM	-0.003625470701243	-0.00132826745035589	0.366371034221983	TRUE
0	17	P3--P4	Euclidean SCM	-0.00297619053202438	-0.00137413499621649	0.461709350066986	TRUE
0	17	P7--P8	Euclidean SCM	0.00357142403242923	0.00181884650939144	0.509277669880686	TRUE
0	18	T7--T8	AIRM tangent	-0.732886815814345	-0.142908548819394	0.194994023273022	TRUE
0	18	F3--F4	AIRM tangent	-0.887764968542545	-0.120751363897314	0.136017266028815	TRUE
0	18	P3--P4	AIRM tangent	-0.643281342715813	-0.130655929623367	0.203108532686122	TRUE
0	18	P7--P8	AIRM tangent	0.69709706776087	0.153472886993082	0.22015999505786	TRUE
0	18	T7--T8	Euclidean SCM	-0.00446406048186133	-0.00197973462651866	0.443482930968979	TRUE
0	18	F3--F4	Euclidean SCM	-0.003625470701243	-0.00181177365097662	0.499734737990146	TRUE
0	18	P3--P4	Euclidean SCM	-0.00297619053202438	-0.0011362147404651	0.381768145634232	TRUE
0	18	P7--P8	Euclidean SCM	0.00357142403242923	0.00168282706137657	0.471192176032913	TRUE
0	19	T7--T8	AIRM tangent	-0.732886815814345	-0.147644238649171	0.201455716576257	TRUE
0	19	F3--F4	AIRM tangent	-0.887764968542545	-0.114976543764916	0.129512368519873	TRUE
0	19	P3--P4	AIRM tangent	-0.643281342715813	-0.138141706277522	0.214745395372907	TRUE
0	19	P7--P8	AIRM tangent	0.69709706776087	0.14960242699346	0.21460774103382	TRUE
0	19	T7--T8	Euclidean SCM	-0.00446406048186133	-0.00201799441493229	0.452053555979347	TRUE
0	19	F3--F4	Euclidean SCM	-0.003625470701243	-0.00151410954020411	0.417631161571655	TRUE
0	19	P3--P4	Euclidean SCM	-0.00297619053202438	-0.00140656900366282	0.472607176364505	TRUE
0	19	P7--P8	Euclidean SCM	0.00357142403242923	0.00166974488084566	0.46752916082886	TRUE
0	20	T7--T8	AIRM tangent	-0.732886815814345	-0.14626852273971	0.199578597381621	TRUE
0	20	F3--F4	AIRM tangent	-0.887764968542545	-0.145285233963324	0.16365281252519	TRUE
0	20	P3--P4	AIRM tangent	-0.643281342715813	-0.135465423523086	0.210585034148785	TRUE
0	20	P7--P8	AIRM tangent	0.69709706776087	0.130961991812378	0.187867655551957	TRUE
0	20	T7--T8	Euclidean SCM	-0.00446406048186133	-0.00207333277727848	0.464449974569785	TRUE
0	20	F3--F4	Euclidean SCM	-0.003625470701243	-0.00190041231637692	0.524183608965688	TRUE
0	20	P3--P4	Euclidean SCM	-0.00297619053202438	-0.00142824461096547	0.479890180281565	TRUE
0	20	P7--P8	Euclidean SCM	0.00357142403242923	0.00121960425873558	0.341489626451895	TRUE
0	21	T7--T8	AIRM tangent	-0.732886815814345	-0.144518664790563	0.197190973656664	TRUE
0	21	F3--F4	AIRM tangent	-0.887764968542545	-0.128479616053735	0.14472255676484	TRUE
0	21	P3--P4	AIRM tangent	-0.643281342715813	-0.134266477828687	0.208721237370011	TRUE
0	21	P7--P8	AIRM tangent	0.69709706776087	0.160243346477669	0.229872357650826	TRUE
0	21	T7--T8	Euclidean SCM	-0.00446406048186133	-0.00215911329093497	0.483665779105822	TRUE
0	21	F3--F4	Euclidean SCM	-0.003625470701243	-0.00145475471315368	0.401259542010619	TRUE
0	21	P3--P4	Euclidean SCM	-0.00297619053202438	-0.00110412378072387	0.370985583363461	TRUE
0	21	P7--P8	Euclidean SCM	0.00357142403242923	0.0018809517029262	0.526667146171048	TRUE
0	22	T7--T8	AIRM tangent	-0.732886815814345	-0.126215954900771	0.172217526877635	TRUE
0	22	F3--F4	AIRM tangent	-0.887764968542545	-0.117926723039363	0.132835522033455	TRUE
0	22	P3--P4	AIRM tangent	-0.643281342715813	-0.145068234674739	0.225512889993495	TRUE
0	22	P7--P8	AIRM tangent	0.69709706776087	0.15181857556813	0.217786851486527	TRUE
0	22	T7--T8	Euclidean SCM	-0.00446406048186133	-0.00168438046470502	0.377320260679511	TRUE
0	22	F3--F4	Euclidean SCM	-0.003625470701243	-0.00171467036901161	0.472951103541876	TRUE
0	22	P3--P4	Euclidean SCM	-0.00297619053202438	-0.00137418774081246	0.461727072250899	TRUE
0	22	P7--P8	Euclidean SCM	0.00357142403242923	0.00161731947213019	0.452850027732526	TRUE
0	23	T7--T8	AIRM tangent	-0.732886815814345	-0.136707214909115	0.186532506738047	TRUE
0	23	F3--F4	AIRM tangent	-0.887764968542545	-0.116308270560412	0.131012457893396	TRUE
0	23	P3--P4	AIRM tangent	-0.643281342715813	-0.141446394212344	0.219882631159772	TRUE
0	23	P7--P8	AIRM tangent	0.69709706776087	0.144952790624783	0.207937742573473	TRUE
0	23	T7--T8	Euclidean SCM	-0.00446406048186133	-0.0019537685168926	0.437666228948126	TRUE
0	23	F3--F4	Euclidean SCM	-0.003625470701243	-0.00157075941011627	0.433256682939881	TRUE
0	23	P3--P4	Euclidean SCM	-0.00297619053202438	-0.00147377939464679	0.495189867311464	TRUE
0	23	P7--P8	Euclidean SCM	0.00357142403242923	0.00155075625624598	0.434212303597897	TRUE
0	24	T7--T8	AIRM tangent	-0.732886815814345	-0.131810747227798	0.179851437334613	TRUE
0	24	F3--F4	AIRM tangent	-0.887764968542545	-0.12752501345288	0.143647269234152	TRUE
0	24	P3--P4	AIRM tangent	-0.643281342715813	-0.134910703205097	0.209722704898496	TRUE
0	24	P7--P8	AIRM tangent	0.69709706776087	0.147433145310661	0.211495862095975	TRUE
0	24	T7--T8	Euclidean SCM	-0.00446406048186133	-0.00186110116400812	0.416907694591118	TRUE
0	24	F3--F4	Euclidean SCM	-0.003625470701243	-0.0017085543416951	0.471264142642036	TRUE
0	24	P3--P4	Euclidean SCM	-0.00297619053202438	-0.00153502641248145	0.515768864917844	TRUE
0	24	P7--P8	Euclidean SCM	0.00357142403242923	0.00151846087610233	0.425169585665105	TRUE
0	25	T7--T8	AIRM tangent	-0.732886815814345	-0.161565601847069	0.220450959630848	TRUE
0	25	F3--F4	AIRM tangent	-0.887764968542545	-0.115398271014676	0.129987412326177	TRUE
0	25	P3--P4	AIRM tangent	-0.643281342715813	-0.123947833302648	0.192680597231941	TRUE
0	25	P7--P8	AIRM tangent	0.69709706776087	0.141992055358154	0.203690507283647	TRUE
0	25	T7--T8	Euclidean SCM	-0.00446406048186133	-0.0024498123552177	0.548785654937235	TRUE
0	25	F3--F4	Euclidean SCM	-0.003625470701243	-0.00175048766771588	0.48283045484707	TRUE
0	25	P3--P4	Euclidean SCM	-0.00297619053202438	-0.00122130104916063	0.410357144819593	TRUE
0	25	P7--P8	Euclidean SCM	0.00357142403242923	0.00145039668892726	0.406111589034898	TRUE
0	26	T7--T8	AIRM tangent	-0.732886815814345	-0.148630864379034	0.2028019349944	TRUE
0	26	F3--F4	AIRM tangent	-0.887764968542545	-0.117820328753406	0.132715676928358	TRUE
0	26	P3--P4	AIRM tangent	-0.643281342715813	-0.131912728647581	0.20506226418859	TRUE
0	26	P7--P8	AIRM tangent	0.69709706776087	0.141549008604461	0.203054947654747	TRUE
0	26	T7--T8	Euclidean SCM	-0.00446406048186133	-0.00222854984480821	0.499220351933717	TRUE
0	26	F3--F4	Euclidean SCM	-0.003625470701243	-0.00173820150405238	0.479441608356244	TRUE
0	26	P3--P4	Euclidean SCM	-0.00297619053202438	-0.00151161930345933	0.507904076433956	TRUE
0	26	P7--P8	Euclidean SCM	0.00357142403242923	0.00139803855374525	0.391451292551875	TRUE
0	27	T7--T8	AIRM tangent	-0.732886815814345	-0.136133815220261	0.185750121686929	TRUE
0	27	F3--F4	AIRM tangent	-0.887764968542545	-0.112965184270208	0.127246724384343	TRUE
0	27	P3--P4	AIRM tangent	-0.643281342715813	-0.129361597500667	0.201096454864565	TRUE
0	27	P7--P8	AIRM tangent	0.69709706776087	0.147531645280613	0.211637162317288	TRUE
0	27	T7--T8	Euclidean SCM	-0.00446406048186133	-0.00218873701839268	0.490301828858748	TRUE
0	27	F3--F4	Euclidean SCM	-0.003625470701243	-0.00144868860653472	0.399586350549747	TRUE
0	27	P3--P4	Euclidean SCM	-0.00297619053202438	-0.00131615636151774	0.442228529173667	TRUE
0	27	P7--P8	Euclidean SCM	0.00357142403242923	0.00148189298514973	0.414930563185398	TRUE
0	28	T7--T8	AIRM tangent	-0.732886815814345	-0.152335303925346	0.207856521141097	TRUE
0	28	F3--F4	AIRM tangent	-0.887764968542545	-0.13749747367706	0.154880490387891	TRUE
0	28	P3--P4	AIRM tangent	-0.643281342715813	-0.122599657001037	0.190584817031137	TRUE
0	28	P7--P8	AIRM tangent	0.69709706776087	0.134583360012147	0.193062582294944	TRUE
0	28	T7--T8	Euclidean SCM	-0.00446406048186133	-0.00223520787609193	0.500711826189223	TRUE
0	28	F3--F4	Euclidean SCM	-0.003625470701243	-0.00200082860265866	0.551881056981834	TRUE
0	28	P3--P4	Euclidean SCM	-0.00297619053202438	-0.00121025650114798	0.406646176756961	TRUE
0	28	P7--P8	Euclidean SCM	0.00357142403242923	0.00122916156819675	0.344165676502067	TRUE
0	29	T7--T8	AIRM tangent	-0.732886815814345	-0.118543497818524	0.161748711070487	TRUE
0	29	F3--F4	AIRM tangent	-0.887764968542545	-0.130133365289712	0.146585380028403	TRUE
0	29	P3--P4	AIRM tangent	-0.643281342715813	-0.137303990241275	0.213443140852809	TRUE
0	29	P7--P8	AIRM tangent	0.69709706776087	0.171311288534888	0.245749546881833	TRUE
0	29	T7--T8	Euclidean SCM	-0.00446406048186133	-0.00160801135842617	0.360212717762216	TRUE
0	29	F3--F4	Euclidean SCM	-0.003625470701243	-0.00183076095880508	0.504971935968865	TRUE
0	29	P3--P4	Euclidean SCM	-0.00297619053202438	-0.00141477076997474	0.475362969793612	TRUE
0	29	P7--P8	Euclidean SCM	0.00357142403242923	0.00174400788125528	0.488322827370636	TRUE
0	30	T7--T8	AIRM tangent	-0.732886815814345	-0.137365774659588	0.187431089897496	TRUE
0	30	F3--F4	AIRM tangent	-0.887764968542545	-0.109831685839661	0.123717075725542	TRUE
0	30	P3--P4	AIRM tangent	-0.643281342715813	-0.138135670515247	0.214736012600745	TRUE
0	30	P7--P8	AIRM tangent	0.69709706776087	0.160949352185089	0.230885137276608	TRUE
0	30	T7--T8	Euclidean SCM	-0.00446406048186133	-0.00213586275158258	0.47845739551719	TRUE
0	30	F3--F4	Euclidean SCM	-0.003625470701243	-0.00155549370333366	0.429046000233944	TRUE
0	30	P3--P4	Euclidean SCM	-0.00297619053202438	-0.00151806154932002	0.51006867100254	TRUE
0	30	P7--P8	Euclidean SCM	0.00357142403242923	0.00154231684138626	0.431849264433941	TRUE
-10	1	T7--T8	AIRM tangent	-0.732886815814345	-0.0206624158241051	0.0281931880588493	TRUE
-10	1	F3--F4	AIRM tangent	-0.887764968542545	-0.0389317453068274	0.0438536624966652	TRUE
-10	1	P3--P4	AIRM tangent	-0.643281342715813	-0.021627171701679	0.0336200823272335	TRUE
-10	1	P7--P8	AIRM tangent	0.69709706776087	0.020953421078522	0.0300581110544993	TRUE
-10	1	T7--T8	Euclidean SCM	-0.00446406048186133	-0.000428442056984798	0.0959758629448845	TRUE
-10	1	F3--F4	Euclidean SCM	-0.003625470701243	-0.000816763714733781	0.225284875272541	TRUE
-10	1	P3--P4	Euclidean SCM	-0.00297619053202438	-0.000238740336339154	0.0802167515050742	TRUE
-10	1	P7--P8	Euclidean SCM	0.00357142403242923	0.000248654550536573	0.0696233626359517	TRUE
-10	2	T7--T8	AIRM tangent	-0.732886815814345	-0.006431697850629	0.00877584056889117	TRUE
-10	2	F3--F4	AIRM tangent	-0.887764968542545	-0.0333244240605883	0.0375374397970416	TRUE
-10	2	P3--P4	AIRM tangent	-0.643281342715813	-0.0147057247968742	0.0228604870378944	TRUE
-10	2	P7--P8	AIRM tangent	0.69709706776087	0.0204056443325465	0.0292723141098428	TRUE
-10	2	T7--T8	Euclidean SCM	-0.00446406048186133	-9.90133136551643e-05	0.0221801012906258	TRUE
-10	2	F3--F4	Euclidean SCM	-0.003625470701243	-0.000652556271744999	0.179992151507739	TRUE
-10	2	P3--P4	Euclidean SCM	-0.00297619053202438	-0.000199982313438523	0.0671940560547703	TRUE
-10	2	P7--P8	Euclidean SCM	0.00357142403242923	0.000233653785728391	0.0654231431515186	TRUE
-10	3	T7--T8	AIRM tangent	-0.732886815814345	-0.00245767957160409	0.00335342309149503	TRUE
-10	3	F3--F4	AIRM tangent	-0.887764968542545	-0.0225275854752476	0.0253756188557782	TRUE
-10	3	P3--P4	AIRM tangent	-0.643281342715813	-0.0309352557645372	0.0480897761373498	TRUE
-10	3	P7--P8	AIRM tangent	0.69709706776087	0.0172815735995446	0.0247907707531383	TRUE
-10	3	T7--T8	Euclidean SCM	-0.00446406048186133	-7.53554083936377e-05	0.0168804631343654	TRUE
-10	3	F3--F4	Euclidean SCM	-0.003625470701243	-0.000431959568099159	0.11914578924912	TRUE
-10	3	P3--P4	Euclidean SCM	-0.00297619053202438	-0.000414110140945397	0.139141004747341	TRUE
-10	3	P7--P8	Euclidean SCM	0.00357142403242923	0.00022763123605177	0.0637368270988921	TRUE
-10	4	T7--T8	AIRM tangent	-0.732886815814345	-0.0157827515888033	0.0215350464058578	TRUE
-10	4	F3--F4	AIRM tangent	-0.887764968542545	-0.0138551792787075	0.0156068101013872	TRUE
-10	4	P3--P4	AIRM tangent	-0.643281342715813	-0.012696394835444	0.0197369237880306	TRUE
-10	4	P7--P8	AIRM tangent	0.69709706776087	0.0327595427598734	0.0469942340527979	TRUE
-10	4	T7--T8	Euclidean SCM	-0.00446406048186133	-0.000335682795167874	0.0751967399482698	TRUE
-10	4	F3--F4	Euclidean SCM	-0.003625470701243	-0.000264229079410139	0.0728813169885908	TRUE
-10	4	P3--P4	Euclidean SCM	-0.00297619053202438	-0.000156329564180461	0.0525267325792234	TRUE
-10	4	P7--P8	Euclidean SCM	0.00357142403242923	0.000415324256386171	0.116290939584587	TRUE
-10	5	T7--T8	AIRM tangent	-0.732886815814345	-0.0158586422271688	0.0216385966904692	TRUE
-10	5	F3--F4	AIRM tangent	-0.887764968542545	-0.00832563169979703	0.0093781935476293	TRUE
-10	5	P3--P4	AIRM tangent	-0.643281342715813	-0.0255384676391114	0.03970030831501	TRUE
-10	5	P7--P8	AIRM tangent	0.69709706776087	0.0533104472785472	0.076474926870349	TRUE
-10	5	T7--T8	Euclidean SCM	-0.00446406048186133	-0.000302182785338426	0.0676923591349793	TRUE
-10	5	F3--F4	Euclidean SCM	-0.003625470701243	-0.000142131786202722	0.0392036780642004	TRUE
-10	5	P3--P4	Euclidean SCM	-0.00297619053202438	-0.000317129510269847	0.106555513451667	TRUE
-10	5	P7--P8	Euclidean SCM	0.00357142403242923	0.000704307289259226	0.197206291625967	TRUE
-10	6	T7--T8	AIRM tangent	-0.732886815814345	-0.0197574910870771	0.0269584479632419	TRUE
-10	6	F3--F4	AIRM tangent	-0.887764968542545	-0.0307612166641829	0.0346501807958067	TRUE
-10	6	P3--P4	AIRM tangent	-0.643281342715813	-0.00994705833657776	0.0154629983431249	TRUE
-10	6	P7--P8	AIRM tangent	0.69709706776087	0.0266983444116883	0.0382993210650642	TRUE
-10	6	T7--T8	Euclidean SCM	-0.00446406048186133	-0.00038189551791488	0.0855489121320429	TRUE
-10	6	F3--F4	Euclidean SCM	-0.003625470701243	-0.00059605261212053	0.164406958775359	TRUE
-10	6	P3--P4	Euclidean SCM	-0.00297619053202438	-0.000102410826100055	0.0344100369240795	TRUE
-10	6	P7--P8	Euclidean SCM	0.00357142403242923	0.000324661543530347	0.0909053477219051	TRUE
-10	7	T7--T8	AIRM tangent	-0.732886815814345	-0.0267413609300268	0.0364877090882215	TRUE
-10	7	F3--F4	AIRM tangent	-0.887764968542545	-0.0395491262513739	0.0445490953718327	TRUE
-10	7	P3--P4	AIRM tangent	-0.643281342715813	-0.0242066157739634	0.0376299049367226	TRUE
-10	7	P7--P8	AIRM tangent	0.69709706776087	0.0146934704232057	0.0210780838175123	TRUE
-10	7	T7--T8	Euclidean SCM	-0.00446406048186133	-0.000528831195351196	0.118464164520167	TRUE
-10	7	F3--F4	Euclidean SCM	-0.003625470701243	-0.000726348609357221	0.200346015514121	TRUE
-10	7	P3--P4	Euclidean SCM	-0.00297619053202438	-0.000277147751143757	0.0931216426373223	TRUE
-10	7	P7--P8	Euclidean SCM	0.00357142403242923	0.0001938738602138	0.0542847498514284	TRUE
-10	8	T7--T8	AIRM tangent	-0.732886815814345	-0.021597346600423	0.0294688704099898	TRUE
-10	8	F3--F4	AIRM tangent	-0.887764968542545	-0.0151260334315362	0.0170383310532841	TRUE
-10	8	P3--P4	AIRM tangent	-0.643281342715813	-0.0198328128346726	0.0308306980440972	TRUE
-10	8	P7--P8	AIRM tangent	0.69709706776087	0.0124237339960358	0.0178221004944717	TRUE
-10	8	T7--T8	Euclidean SCM	-0.00446406048186133	-0.000430935021998097	0.096534315282936	TRUE
-10	8	F3--F4	Euclidean SCM	-0.003625470701243	-0.000228462321439864	0.0630159061446932	TRUE
-10	8	P3--P4	Euclidean SCM	-0.00297619053202438	-0.000256435956604524	0.0861624798026954	TRUE
-10	8	P7--P8	Euclidean SCM	0.00357142403242923	0.000156918095892811	0.043937122690547	TRUE
-10	9	T7--T8	AIRM tangent	-0.732886815814345	-0.0193777818625128	0.0264403471919211	TRUE
-10	9	F3--F4	AIRM tangent	-0.887764968542545	-0.0218357935970958	0.0245963676995995	TRUE
-10	9	P3--P4	AIRM tangent	-0.643281342715813	-0.0299397226983532	0.0465421903454456	TRUE
-10	9	P7--P8	AIRM tangent	0.69709706776087	0.0290360610593942	0.0416528234047236	TRUE
-10	9	T7--T8	Euclidean SCM	-0.00446406048186133	-0.000329942457496781	0.0739108394336111	TRUE
-10	9	F3--F4	Euclidean SCM	-0.003625470701243	-0.000419837485881416	0.115802200728715	TRUE
-10	9	P3--P4	Euclidean SCM	-0.00297619053202438	-0.000401052692710737	0.134753702222802	TRUE
-10	9	P7--P8	Euclidean SCM	0.00357142403242923	0.00037538732388589	0.105108584272632	TRUE
-10	10	T7--T8	AIRM tangent	-0.732886815814345	-0.0205467374888981	0.0280353487681009	TRUE
-10	10	F3--F4	AIRM tangent	-0.887764968542545	-0.00645015789478705	0.00726561434990655	TRUE
-10	10	P3--P4	AIRM tangent	-0.643281342715813	-0.0106127860152523	0.0164978918406791	TRUE
-10	10	P7--P8	AIRM tangent	0.69709706776087	0.0413818352987031	0.0593630890338196	TRUE
-10	10	T7--T8	Euclidean SCM	-0.00446406048186133	-0.00035435339773992	0.0793791659364277	TRUE
-10	10	F3--F4	Euclidean SCM	-0.003625470701243	-0.000147442301737087	0.0406684576671758	TRUE
-10	10	P3--P4	Euclidean SCM	-0.00297619053202438	-0.000127897651054602	0.042973609948153	TRUE
-10	10	P7--P8	Euclidean SCM	0.00357142403242923	0.000546497423565861	0.153019473073922	TRUE
-10	11	T7--T8	AIRM tangent	-0.732886815814345	-0.00462399047896452	0.00630928320606585	TRUE
-10	11	F3--F4	AIRM tangent	-0.887764968542545	-0.0136821751225219	0.0154119340223394	TRUE
-10	11	P3--P4	AIRM tangent	-0.643281342715813	-0.0275440835927057	0.0428180980291139	TRUE
-10	11	P7--P8	AIRM tangent	0.69709706776087	0.0276314550389673	0.0396378873428943	TRUE
-10	11	T7--T8	Euclidean SCM	-0.00446406048186133	-8.41607080800064e-05	0.0188529497801327	TRUE
-10	11	F3--F4	Euclidean SCM	-0.003625470701243	-0.000241193774997031	0.0665275752785252	TRUE
-10	11	P3--P4	Euclidean SCM	-0.00297619053202438	-0.000365364138598328	0.122762348265993	TRUE
-10	11	P7--P8	Euclidean SCM	0.00357142403242923	0.000364419672246124	0.102037637910571	TRUE
-10	12	T7--T8	AIRM tangent	-0.732886815814345	-0.0271047184984528	0.0369834985615554	TRUE
-10	12	F3--F4	AIRM tangent	-0.887764968542545	-0.0107485595402726	0.0121074382535263	TRUE
-10	12	P3--P4	AIRM tangent	-0.643281342715813	-0.00999204102086675	0.0155329252651448	TRUE
-10	12	P7--P8	AIRM tangent	0.69709706776087	0.0468050266653184	0.0671427679586429	TRUE
-10	12	T7--T8	Euclidean SCM	-0.00446406048186133	-0.000551073597165345	0.123446713906432	TRUE
-10	12	F3--F4	Euclidean SCM	-0.003625470701243	-0.000250364915811938	0.0690572166880565	TRUE
-10	12	P3--P4	Euclidean SCM	-0.00297619053202438	-0.00011737678084608	0.0394385976244071	TRUE
-10	12	P7--P8	Euclidean SCM	0.00357142403242923	0.000557106179160095	0.155989928415518	TRUE
-10	13	T7--T8	AIRM tangent	-0.732886815814345	-0.00947052212593644	0.0129222165300017	TRUE
-10	13	F3--F4	AIRM tangent	-0.887764968542545	-0.0246793956372826	0.0277994700306761	TRUE
-10	13	P3--P4	AIRM tangent	-0.643281342715813	-0.0356754662647676	0.0554585744926978	TRUE
-10	13	P7--P8	AIRM tangent	0.69709706776087	0.0199152471706379	0.0285688293519971	TRUE
-10	13	T7--T8	Euclidean SCM	-0.00446406048186133	-0.000158145767168723	0.0354264391827377	TRUE
-10	13	F3--F4	Euclidean SCM	-0.003625470701243	-0.000466860969356701	0.12877251199317	TRUE
-10	13	P3--P4	Euclidean SCM	-0.00297619053202438	-0.000486597238817588	0.163496669175481	TRUE
-10	13	P7--P8	Euclidean SCM	0.00357142403242923	0.000218336528911758	0.0611343057920929	TRUE
-10	14	T7--T8	AIRM tangent	-0.732886815814345	-0.0372313792992392	0.0508009947728008	TRUE
-10	14	F3--F4	AIRM tangent	-0.887764968542545	-0.0228407480808182	0.0257283728128134	TRUE
-10	14	P3--P4	AIRM tangent	-0.643281342715813	-0.0169894807912104	0.0264106537265389	TRUE
-10	14	P7--P8	AIRM tangent	0.69709706776087	0.0281124616911894	0.0403279012225497	TRUE
-10	14	T7--T8	Euclidean SCM	-0.00446406048186133	-0.00073702794913766	0.165102590373137	TRUE
-10	14	F3--F4	Euclidean SCM	-0.003625470701243	-0.000418558621076176	0.115449456240999	TRUE
-10	14	P3--P4	Euclidean SCM	-0.00297619053202438	-0.000273428407094146	0.0918719430600977	TRUE
-10	14	P7--P8	Euclidean SCM	0.00357142403242923	0.000359152373937341	0.100562792509701	TRUE
-10	15	T7--T8	AIRM tangent	-0.732886815814345	-0.00943407104274798	0.0128724802236555	TRUE
-10	15	F3--F4	AIRM tangent	-0.887764968542545	-0.0193412423498454	0.0217864446505455	TRUE
-10	15	P3--P4	AIRM tangent	-0.643281342715813	-0.0123445302892269	0.019189939874691	TRUE
-10	15	P7--P8	AIRM tangent	0.69709706776087	0.0367222883002268	0.0526788735723444	TRUE
-10	15	T7--T8	Euclidean SCM	-0.00446406048186133	-0.000172084665558064	0.0385489099570425	TRUE
-10	15	F3--F4	Euclidean SCM	-0.003625470701243	-0.000370807041392379	0.102278316927302	TRUE
-10	15	P3--P4	Euclidean SCM	-0.00297619053202438	-0.000157353800061882	0.0528708758289247	TRUE
-10	15	P7--P8	Euclidean SCM	0.00357142403242923	0.0004721232166804	0.132194668679336	TRUE
-10	16	T7--T8	AIRM tangent	-0.732886815814345	-0.0155807368219623	0.0212594038885114	TRUE
-10	16	F3--F4	AIRM tangent	-0.887764968542545	-0.0218966898331276	0.0246649626973631	TRUE
-10	16	P3--P4	AIRM tangent	-0.643281342715813	-0.0141362994642479	0.0219752984045319	TRUE
-10	16	P7--P8	AIRM tangent	0.69709706776087	0.0314351050228182	0.0450943010329826	TRUE
-10	16	T7--T8	Euclidean SCM	-0.00446406048186133	-0.000299464402551535	0.0670834106680094	TRUE
-10	16	F3--F4	Euclidean SCM	-0.003625470701243	-0.000426287770252508	0.117581358499561	TRUE
-10	16	P3--P4	Euclidean SCM	-0.00297619053202438	-0.000173058353154797	0.0581476055691517	TRUE
-10	16	P7--P8	Euclidean SCM	0.00357142403242923	0.000400707760232585	0.112198315460186	TRUE
-10	17	T7--T8	AIRM tangent	-0.732886815814345	-0.0281388971020524	0.0383946013147827	TRUE
-10	17	F3--F4	AIRM tangent	-0.887764968542545	-0.00360422358007691	0.00405988488821991	TRUE
-10	17	P3--P4	AIRM tangent	-0.643281342715813	-0.0135810371206549	0.0211121265593035	TRUE
-10	17	P7--P8	AIRM tangent	0.69709706776087	0.0196209068501174	0.0281465921426714	TRUE
-10	17	T7--T8	Euclidean SCM	-0.00446406048186133	-0.00053199770602292	0.119173498698006	TRUE
-10	17	F3--F4	Euclidean SCM	-0.003625470701243	7.25841365705956e-06	-0.00200206104398279	FALSE
-10	17	P3--P4	Euclidean SCM	-0.00297619053202438	-0.000180562317532277	0.0606689375526842	TRUE
-10	17	P7--P8	Euclidean SCM	0.00357142403242923	0.000243046143617259	0.0680530067027473	TRUE
-10	18	T7--T8	AIRM tangent	-0.732886815814345	-0.0187785548774732	0.0256227216430513	TRUE
-10	18	F3--F4	AIRM tangent	-0.887764968542545	-0.00576729438945756	0.00649642032949982	TRUE
-10	18	P3--P4	AIRM tangent	-0.643281342715813	-0.0107601270810542	0.0167269379143299	TRUE
-10	18	P7--P8	AIRM tangent	0.69709706776087	0.0276656037676211	0.0396868743925222	TRUE
-10	18	T7--T8	Euclidean SCM	-0.00446406048186133	-0.00034598974610757	0.077505613446193	TRUE
-10	18	F3--F4	Euclidean SCM	-0.003625470701243	-8.49380994514483e-05	0.0234281577347535	TRUE
-10	18	P3--P4	Euclidean SCM	-0.00297619053202438	-0.0001636417267232	0.0549836191474918	TRUE
-10	18	P7--P8	Euclidean SCM	0.00357142403242923	0.00032494804721834	0.0909855688564975	TRUE
-10	19	T7--T8	AIRM tangent	-0.732886815814345	-0.0303672094096824	0.0414350603045573	TRUE
-10	19	F3--F4	AIRM tangent	-0.887764968542545	-0.0139531552446711	0.0157171726065945	TRUE
-10	19	P3--P4	AIRM tangent	-0.643281342715813	-0.00518178743925828	0.00805524285436563	TRUE
-10	19	P7--P8	AIRM tangent	0.69709706776087	0.0062328696849577	0.0089411790311759	TRUE
-10	19	T7--T8	Euclidean SCM	-0.00446406048186133	-0.00058353645194997	0.13071876026793	TRUE
-10	19	F3--F4	Euclidean SCM	-0.003625470701243	-0.000276404239575005	0.0762395458002845	TRUE
-10	19	P3--P4	Euclidean SCM	-0.00297619053202438	-6.68017144922119e-05	0.0224453756483037	TRUE
-10	19	P7--P8	Euclidean SCM	0.00357142403242923	9.88328059600719e-05	0.0276732208392649	TRUE
-10	20	T7--T8	AIRM tangent	-0.732886815814345	-0.01069840875535	0.0145976275251485	TRUE
-10	20	F3--F4	AIRM tangent	-0.887764968542545	-0.00457319924172794	0.00515136258331506	TRUE
-10	20	P3--P4	AIRM tangent	-0.643281342715813	-0.0179488563855776	0.0279020316519687	TRUE
-10	20	P7--P8	AIRM tangent	0.69709706776087	0.0190109292558523	0.0272715668090771	TRUE
-10	20	T7--T8	Euclidean SCM	-0.00446406048186133	-0.000200349269191715	0.0448805006127913	TRUE
-10	20	F3--F4	Euclidean SCM	-0.003625470701243	-0.000109944571580016	0.0303255992504149	TRUE
-10	20	P3--P4	Euclidean SCM	-0.00297619053202438	-0.000205174290989993	0.0689385604793371	TRUE
-10	20	P7--P8	Euclidean SCM	0.00357142403242923	0.000230804565424375	0.0646253604524762	TRUE
-10	21	T7--T8	AIRM tangent	-0.732886815814345	-0.0140387953609152	0.0191554753858084	TRUE
-10	21	F3--F4	AIRM tangent	-0.887764968542545	-0.0154068962119521	0.0173547017035892	TRUE
-10	21	P3--P4	AIRM tangent	-0.643281342715813	-0.00168985747294522	0.00262693375469427	TRUE
-10	21	P7--P8	AIRM tangent	0.69709706776087	0.038429024705131	0.0551272218495597	TRUE
-10	21	T7--T8	Euclidean SCM	-0.00446406048186133	-0.000256987706787257	0.0575681507523178	TRUE
-10	21	F3--F4	Euclidean SCM	-0.003625470701243	-0.000284520110135727	0.0784781159693772	TRUE
-10	21	P3--P4	Euclidean SCM	-0.00297619053202438	-1.11890391306254e-05	0.00375951707736087	TRUE
-10	21	P7--P8	Euclidean SCM	0.00357142403242923	0.000489884639346904	0.137167873346501	TRUE
-10	22	T7--T8	AIRM tangent	-0.732886815814345	-0.0116043110945127	0.0158337015267747	TRUE
-10	22	F3--F4	AIRM tangent	-0.887764968542545	-0.0132247662778424	0.0148966976017916	TRUE
-10	22	P3--P4	AIRM tangent	-0.643281342715813	-0.016187855272676	0.0251645029907658	TRUE
-10	22	P7--P8	AIRM tangent	0.69709706776087	0.0119871828512269	0.0171958589493579	TRUE
-10	22	T7--T8	Euclidean SCM	-0.00446406048186133	-0.000196721215834098	0.0440677756570345	TRUE
-10	22	F3--F4	Euclidean SCM	-0.003625470701243	-0.000225724635356491	0.0622607804495845	TRUE
-10	22	P3--P4	Euclidean SCM	-0.00297619053202438	-0.000192623758697515	0.0647215817081756	TRUE
-10	22	P7--P8	Euclidean SCM	0.00357142403242923	0.000143577617770446	0.0402017840689689	TRUE
-10	23	T7--T8	AIRM tangent	-0.732886815814345	-0.0169440225747533	0.0231195625424453	TRUE
-10	23	F3--F4	AIRM tangent	-0.887764968542545	-0.0260905014367953	0.0293889738402591	TRUE
-10	23	P3--P4	AIRM tangent	-0.643281342715813	-0.0327151927094567	0.0508567411132108	TRUE
-10	23	P7--P8	AIRM tangent	0.69709706776087	0.0268602580539091	0.0385315894961175	TRUE
-10	23	T7--T8	Euclidean SCM	-0.00446406048186133	-0.000314913642606762	0.0705442150451008	TRUE
-10	23	F3--F4	Euclidean SCM	-0.003625470701243	-0.000514411220000823	0.141888119472171	TRUE
-10	23	P3--P4	Euclidean SCM	-0.00297619053202438	-0.000435429999461928	0.146304477074508	TRUE
-10	23	P7--P8	Euclidean SCM	0.00357142403242923	0.000351227423359894	0.098343803527859	TRUE
-10	24	T7--T8	AIRM tangent	-0.732886815814345	-0.0233796579557361	0.0319007757422377	TRUE
-10	24	F3--F4	AIRM tangent	-0.887764968542545	-0.0150729810810195	0.0169785715984772	TRUE
-10	24	P3--P4	AIRM tangent	-0.643281342715813	-0.045053708298528	0.0700373309574309	TRUE
-10	24	P7--P8	AIRM tangent	0.69709706776087	0.00812764509265554	0.0116592731034749	TRUE
-10	24	T7--T8	Euclidean SCM	-0.00446406048186133	-0.000450896235402887	0.101005852683896	TRUE
-10	24	F3--F4	Euclidean SCM	-0.003625470701243	-0.000294569873544842	0.0812501045571402	TRUE
-10	24	P3--P4	Euclidean SCM	-0.00297619053202438	-0.00056693985212992	0.190491786741991	TRUE
-10	24	P7--P8	Euclidean SCM	0.00357142403242923	6.93967885308651e-05	0.0194311254840447	TRUE
-10	25	T7--T8	AIRM tangent	-0.732886815814345	-0.0316841887069305	0.0432320353201125	TRUE
-10	25	F3--F4	AIRM tangent	-0.887764968542545	-0.0243180421504786	0.0273924326957864	TRUE
-10	25	P3--P4	AIRM tangent	-0.643281342715813	-0.00597730670222495	0.00929190123405395	TRUE
-10	25	P7--P8	AIRM tangent	0.69709706776087	0.0233294514331388	0.0334665751902741	TRUE
-10	25	T7--T8	Euclidean SCM	-0.00446406048186133	-0.000617108798138218	0.138239345243125	TRUE
-10	25	F3--F4	Euclidean SCM	-0.003625470701243	-0.00050665930805731	0.139749938644822	TRUE
-10	25	P3--P4	Euclidean SCM	-0.00297619053202438	-4.00419670857609e-05	0.0134541006884141	TRUE
-10	25	P7--P8	Euclidean SCM	0.00357142403242923	0.000290524662907106	0.0813470089995155	TRUE
-10	26	T7--T8	AIRM tangent	-0.732886815814345	-0.0117588761850036	0.0160446005184821	TRUE
-10	26	F3--F4	AIRM tangent	-0.887764968542545	-0.0242297896936674	0.0272930229872054	TRUE
-10	26	P3--P4	AIRM tangent	-0.643281342715813	-0.0169232955056028	0.0263077667294931	TRUE
-10	26	P7--P8	AIRM tangent	0.69709706776087	0.0389935349951961	0.0559370234054296	TRUE
-10	26	T7--T8	Euclidean SCM	-0.00446406048186133	-0.000197700072023032	0.0442870505062242	TRUE
-10	26	F3--F4	Euclidean SCM	-0.003625470701243	-0.000475361117557489	0.131117076023952	TRUE
-10	26	P3--P4	Euclidean SCM	-0.00297619053202438	-0.000179976317272669	0.0604720414691497	TRUE
-10	26	P7--P8	Euclidean SCM	0.00357142403242923	0.000524946569891247	0.146985226375986	TRUE
-10	27	T7--T8	AIRM tangent	-0.732886815814345	-0.0406776593448678	0.0555033307560171	TRUE
-10	27	F3--F4	AIRM tangent	-0.887764968542545	-0.020738522569718	0.0233603749917781	TRUE
-10	27	P3--P4	AIRM tangent	-0.643281342715813	-0.0136583800279316	0.0212323584114354	TRUE
-10	27	P7--P8	AIRM tangent	0.69709706776087	0.0305612604303872	0.0438407530941887	TRUE
-10	27	T7--T8	Euclidean SCM	-0.00446406048186133	-0.000765058445977698	0.171381738461281	TRUE
-10	27	F3--F4	Euclidean SCM	-0.003625470701243	-0.00035941311078647	0.0991355717378284	TRUE
-10	27	P3--P4	Euclidean SCM	-0.00297619053202438	-0.000164341110342122	0.0552186120390412	TRUE
-10	27	P7--P8	Euclidean SCM	0.00357142403242923	0.000393766812346975	0.110254847582224	TRUE
-10	28	T7--T8	AIRM tangent	-0.732886815814345	-0.013689473592519	0.0186788373008293	TRUE
-10	28	F3--F4	AIRM tangent	-0.887764968542545	-0.00794442043527161	0.00894878793011405	TRUE
-10	28	P3--P4	AIRM tangent	-0.643281342715813	-0.0345933549702452	0.0537764002671033	TRUE
-10	28	P7--P8	AIRM tangent	0.69709706776087	0.0187812772601572	0.0269421263246511	TRUE
-10	28	T7--T8	Euclidean SCM	-0.00446406048186133	-0.000282141715315474	0.063202932949025	TRUE
-10	28	F3--F4	Euclidean SCM	-0.003625470701243	-0.000188439640900951	0.0519766001243217	TRUE
-10	28	P3--P4	Euclidean SCM	-0.00297619053202438	-0.00043654221799076	0.146678182493185	TRUE
-10	28	P7--P8	Euclidean SCM	0.00357142403242923	0.000225122289436835	0.0630343211538815	TRUE
-10	29	T7--T8	AIRM tangent	-0.732886815814345	-0.0281945770732932	0.038470574807605	TRUE
-10	29	F3--F4	AIRM tangent	-0.887764968542545	-0.0130485934220352	0.0146982522226094	TRUE
-10	29	P3--P4	AIRM tangent	-0.643281342715813	-0.0207885085388762	0.0323163554707043	TRUE
-10	29	P7--P8	AIRM tangent	0.69709706776087	0.0185826566889186	0.02665720105323	TRUE
-10	29	T7--T8	Euclidean SCM	-0.00446406048186133	-0.000540249728774806	0.121022045057406	TRUE
-10	29	F3--F4	Euclidean SCM	-0.003625470701243	-0.000273394989730474	0.0754095156904012	TRUE
-10	29	P3--P4	Euclidean SCM	-0.00297619053202438	-0.000268461242389862	0.0902029757507683	TRUE
-10	29	P7--P8	Euclidean SCM	0.00357142403242923	0.000217121837493374	0.0607941917626877	TRUE
-10	30	T7--T8	AIRM tangent	-0.732886815814345	-0.017420857024952	0.0237701874955887	TRUE
-10	30	F3--F4	AIRM tangent	-0.887764968542545	-0.00326319181167285	0.00367573842999242	TRUE
-10	30	P3--P4	AIRM tangent	-0.643281342715813	-0.0162728446594881	0.0252966215229984	TRUE
-10	30	P7--P8	AIRM tangent	0.69709706776087	0.0235883768662949	0.0338380090194076	TRUE
-10	30	T7--T8	Euclidean SCM	-0.00446406048186133	-0.000370345105704812	0.0829614892561657	TRUE
-10	30	F3--F4	Euclidean SCM	-0.003625470701243	-1.59580279643782e-05	0.00440164306359087	TRUE
-10	30	P3--P4	Euclidean SCM	-0.00297619053202438	-0.000206611124642478	0.069421336577515	TRUE
-10	30	P7--P8	Euclidean SCM	0.00357142403242923	0.000314352132758317	0.0880187090370502	TRUE
