# Supplementary material for: Riemannian Geometry for Noise-Robust Covariance Network Analysis of Schizophrenia EEG: Geometric-Entropic Signatures of Dysconnectivity
Source: Entropy (Basel). 2026 Jun 8;28(6):644. doi: 10.3390/e28060644 (PMC13297899; doi:10.3390/e28060644)
Supplement: Supplementary file 1 [file entropy-28-00644-s001.zip › Supplementary_Materials/data/rga_nca_roi_statistics_recomputed.csv]

channel_pair	roi_label	hc_n_raw	sz_n_raw	hc_n_retained	sz_n_retained	hc_mean	hc_sd	sz_mean	sz_sd	student_t_sz_minus_hc	student_df	student_p	welch_t_sz_minus_hc	welch_df	welch_p	removed_hc_subjects	removed_sz_subjects	student_bh_fdr_p	welch_bh_fdr_p
T7_T8	Auditory-language	30	46	26	45	0.50453019833945	0.178364011437733	0.699524763963092	0.401450893968411	2.34136143325746	69	0.0221081861456065	2.81303919213444	65.70348445965	0.00646582296951121	subject_3;subject_11;subject_22;subject_60	subject_72	0.028768069606188	0.0129316459390224
F3_F4	Frontal executive	15	27	14	27	0.362215498018832	0.282746246102845	0.605734728920607	0.345088073335724	2.27067211040556	39	0.028768069606188	2.42059499950207	31.4547780861312	0.021453442062314	subject_65		0.028768069606188	0.0286045894164186
P3_P4	Superior parietal lobule	32	49	28	46	0.389288924298713	0.118978271886719	0.490494624612399	0.189021380221789	2.53971509816969	72	0.0132534236534598	2.82626432844186	71.8861160381133	0.00609396969022824	subject_9;subject_19;subject_20;subject_22	subject_33;subject_42;subject_50	0.028768069606188	0.0129316459390224
P7_P8	Inferior parietal / sensory gating	32	49	32	42	0.672263590031163	0.329874700459527	0.53140957712999	0.165332499673598	-2.40270010300418	72	0.0188538586620561	-2.21293286252099	42.8158844127646	0.0322839117317644		subject_33;subject_50;subject_51;subject_53;subject_55;subject_69;subject_78	0.028768069606188	0.0322839117317644
