# Supplementary material for: Riemannian Geometry for Noise-Robust Covariance Network Analysis of Schizophrenia EEG: Geometric-Entropic Signatures of Dysconnectivity
Source: Entropy (Basel). 2026 Jun 8;28(6):644. doi: 10.3390/e28060644 (PMC13297899; doi:10.3390/e28060644)
Supplement: Supplementary file 1 [file entropy-28-00644-s001.zip › Supplementary_Materials/data/rga_nca_roi_statistics.csv]

channel_pair	roi_label	hc_n_raw	sz_n_raw	hc_n_retained	sz_n_retained	hc_mean	hc_sd	sz_mean	sz_sd	student_t_sz_minus_hc	student_df	student_p	welch_t_sz_minus_hc	welch_df	welch_p	removed_hc_subjects	removed_sz_subjects	student_bh_fdr_p	welch_bh_fdr_p
T7_T8	Auditory-language	30	46	26	45	0.5045301983394502	0.17836401143773256	0.6995247639630916	0.40145089396841116	2.341361433257461	69	0.02210818614560652	2.8130391921344415	65.70348445964996	0.006465822969511205	subject_3;subject_11;subject_22;subject_60	subject_72	0.028768069606187892	0.01293164593902241
F3_F4	Frontal executive	15	27	14	27	0.36221549801883246	0.28274624610284477	0.605734728920607	0.34508807333572417	2.2706721104055614	39	0.028768069606187892	2.420594999502067	31.454778086131206	0.02145344206231392	subject_65		0.028768069606187892	0.028604589416418563
P3_P4	Superior parietal lobule	32	49	28	46	0.38928892429871326	0.11897827188671935	0.4904946246123992	0.18902138022178888	2.539715098169691	72	0.013253423653459781	2.8262643284418583	71.88611603811334	0.006093969690228237	subject_9;subject_19;subject_20;subject_22	subject_33;subject_42;subject_50	0.028768069606187892	0.01293164593902241
P7_P8	Inferior parietal / sensory gating	32	49	32	42	0.6722635900311631	0.32987470045952705	0.5314095771299903	0.16533249967359748	-2.402700103004177	72	0.018853858662056144	-2.212932862520987	42.81588441276457	0.03228391173176442		subject_33;subject_50;subject_51;subject_53;subject_55;subject_69;subject_78	0.028768069606187892	0.03228391173176442
