# Supplementary material for: Riemannian Geometry for Noise-Robust Covariance Network Analysis of Schizophrenia EEG: Geometric-Entropic Signatures of Dysconnectivity
Source: Entropy (Basel). 2026 Jun 8;28(6):644. doi: 10.3390/e28060644 (PMC13297899; doi:10.3390/e28060644)
Supplement: Supplementary file 1 [file entropy-28-00644-s001.zip › Supplementary_Materials/data/Supplementary_EEG_like_parameter_grid.csv]

effect_scale	snr_db	rep	contrast_cosine_riemann	contrast_cosine_euclidean
0.5	20	1	0.618705844034826	0.250642275057057
0.5	20	2	0.631942203782481	0.223318787536904
0.5	20	3	0.630184620593697	0.170325888730673
0.5	20	4	0.636534155649163	0.197821851812577
0.5	20	5	0.630559293903265	0.206206028326518
0.5	20	6	0.635348173750841	0.203693097708436
0.5	20	7	0.629282003024714	0.211930635915077
0.5	20	8	0.627593013815423	0.258057163178809
0.5	20	9	0.65093554348849	0.251922697766237
0.5	20	10	0.633467508804036	0.206361262654585
0.5	20	11	0.62230882957501	0.229790954147614
0.5	20	12	0.613267503485714	0.219151144053552
0.5	10	1	0.556345584911918	0.266462344890712
0.5	10	2	0.56828990320426	0.227532156554346
0.5	10	3	0.569246141317541	0.240355011975955
0.5	10	4	0.577382529727968	0.219588195103237
0.5	10	5	0.573771299123721	0.215086402563562
0.5	10	6	0.589748696786034	0.239480221905454
0.5	10	7	0.548477536402245	0.222949102327669
0.5	10	8	0.573226486306687	0.249093089771095
0.5	10	9	0.583226391885401	0.195444333016104
0.5	10	10	0.570074857422589	0.294057005728366
0.5	10	11	0.582490365723885	0.186169239043109
0.5	10	12	0.549500943717074	0.250909026539955
0.5	0	1	0.245267795378893	0.114452291998118
0.5	0	2	0.309924388291883	0.210134764583679
0.5	0	3	0.258434296873362	0.162587142340627
0.5	0	4	0.260020228809723	0.157484154645456
0.5	0	5	0.277625912161786	0.174300138538547
0.5	0	6	0.262496407473387	0.165918898310392
0.5	0	7	0.289299663546924	0.177201319995508
0.5	0	8	0.265385654056991	0.203124856001645
0.5	0	9	0.280333252311455	0.185407201389563
0.5	0	10	0.270312277350114	0.201062021795428
0.5	0	11	0.297899029916651	0.191913666880868
0.5	0	12	0.263414868549932	0.138588321831389
0.5	-10	1	0.0232624080718357	0.0113564414410302
0.5	-10	2	0.0174205784974008	0.02139990819986
0.5	-10	3	0.00967660385809141	-0.00659957434012696
0.5	-10	4	0.0143399279742408	0.0200461068693317
0.5	-10	5	0.0170099728092283	0.0445699385474063
0.5	-10	6	0.0503301011889609	0.0750766107180478
0.5	-10	7	0.0354917166550478	0.0463472510726555
0.5	-10	8	0.0443810883213854	0.0267192517863541
0.5	-10	9	0.0554344938010164	0.045415081433306
0.5	-10	10	0.0711640539545067	0.0629110759370763
0.5	-10	11	0.016024150361315	0.0223334484973079
0.5	-10	12	0.0462362627212456	0.0565075089769953
0.75	20	1	0.79075863944043	0.329355673083411
0.75	20	2	0.781387931182945	0.374501242370803
0.75	20	3	0.787236051142899	0.355108687249752
0.75	20	4	0.779444971727099	0.314427817871411
0.75	20	5	0.775488306944554	0.310876982869516
0.75	20	6	0.787636904084111	0.3415366646076
0.75	20	7	0.787145230336522	0.289963871073072
0.75	20	8	0.790801844776871	0.320120452296991
0.75	20	9	0.77303652230749	0.284836919813809
0.75	20	10	0.78009038033726	0.334878543206266
0.75	20	11	0.782535107910912	0.36697151479395
0.75	20	12	0.7897752170572	0.310314045346405
0.75	10	1	0.723742245265913	0.255681832599689
0.75	10	2	0.715882232396499	0.288437322727828
0.75	10	3	0.701458472513404	0.324972352462284
0.75	10	4	0.713839824018421	0.340094304494037
0.75	10	5	0.714727532136587	0.291511358151388
0.75	10	6	0.729935516625044	0.319498985970283
0.75	10	7	0.699557798784114	0.302410149580221
0.75	10	8	0.687422484972624	0.29933315239217
0.75	10	9	0.718299666918487	0.347148703060013
0.75	10	10	0.727815167074578	0.364267400839234
0.75	10	11	0.723343361342674	0.355551489512693
0.75	10	12	0.705173658387454	0.307098777586184
0.75	0	1	0.420599846696888	0.293108230290483
0.75	0	2	0.390411034767284	0.272503026785098
0.75	0	3	0.386920173848037	0.284124545135604
0.75	0	4	0.381251110198934	0.284946414661677
0.75	0	5	0.399523507281036	0.271026688004062
0.75	0	6	0.376541053531666	0.230572722396353
0.75	0	7	0.359527280844427	0.269764289964312
0.75	0	8	0.376395559274599	0.271760312949223
0.75	0	9	0.387647774832545	0.287920694990982
0.75	0	10	0.398564013001675	0.260702415125407
0.75	0	11	0.400327560556482	0.280395206415808
0.75	0	12	0.378017533893137	0.221760436128743
0.75	-10	1	0.0687317573812122	0.0944074946271991
0.75	-10	2	0.0336251301479356	0.043505193968188
0.75	-10	3	0.0741673415007053	0.0650432801103285
0.75	-10	4	0.0562564483859667	0.0805962300500324
0.75	-10	5	0.0132063314554575	0.0336011612551218
0.75	-10	6	0.0527040998795382	0.086222228689754
0.75	-10	7	0.0781810196895512	0.0801642522516804
0.75	-10	8	0.0778223856277862	0.0790154962880823
0.75	-10	9	0.0596686194208672	0.0742317821552586
0.75	-10	10	0.0819583025229912	0.0834941128163413
0.75	-10	11	0.100345188721801	0.111376837102249
0.75	-10	12	0.042978944064288	0.0526477966449203
1	20	1	0.846841936329961	0.321113691402748
1	20	2	0.866636956628083	0.405452741184722
1	20	3	0.865558619919875	0.440554412880446
1	20	4	0.863204716698924	0.415119530857199
1	20	5	0.869944419787097	0.424818456197241
1	20	6	0.860732984932112	0.412867903471568
1	20	7	0.8599512778253	0.447042112133324
1	20	8	0.861100231267183	0.443250989124623
1	20	9	0.860707547360142	0.453032071495166
1	20	10	0.856960176918147	0.399969138577283
1	20	11	0.869372786941238	0.477903431597982
1	20	12	0.865967112357653	0.436032832024115
1	10	1	0.803710370640236	0.402317321666137
1	10	2	0.808733633233252	0.456291380956828
1	10	3	0.8033322500833	0.466016634546424
1	10	4	0.792338977664322	0.373955249113401
1	10	5	0.786477564714332	0.413334482963601
1	10	6	0.799293566503661	0.417567851071616
1	10	7	0.788912814097522	0.391306910586969
1	10	8	0.79965470202747	0.329186666979647
1	10	9	0.806179885239703	0.376001667340197
1	10	10	0.787213905736834	0.388317193822905
1	10	11	0.801045538670827	0.435439111064604
1	10	12	0.800843481592183	0.430208095057019
1	0	1	0.477200148149747	0.3578493313562
1	0	2	0.468808079489148	0.352147297981724
1	0	3	0.46428792163324	0.252531933423685
1	0	4	0.47069018516709	0.373338765977903
1	0	5	0.487928223283242	0.349693226194576
1	0	6	0.437912181846762	0.354538628889264
1	0	7	0.450131930766918	0.286692039746084
1	0	8	0.475229990246754	0.400265459973392
1	0	9	0.47030957061773	0.326166581051339
1	0	10	0.458171622160129	0.299936895791327
1	0	11	0.474779292885275	0.354220698386856
1	0	12	0.443556084968471	0.291830260556436
1	-10	1	0.0903608968038828	0.123743546362331
1	-10	2	0.0489166643901473	0.0703202335648223
1	-10	3	0.0630875041639991	0.109542861280681
1	-10	4	0.04173891227852	0.0475923208537542
1	-10	5	0.0680609677021342	0.0876962693022961
1	-10	6	0.0699933827975751	0.0847093233282574
1	-10	7	0.079203006208213	0.112303335194294
1	-10	8	0.0577976158645652	0.0874851071757594
1	-10	9	0.0887645117764238	0.119752914409532
1	-10	10	0.110449052875863	0.128924303980689
1	-10	11	0.093640768588419	0.0985867377526656
1	-10	12	0.0860237117710896	0.103234597276051
1.25	20	1	0.901294937700743	0.465571702057417
1.25	20	2	0.899774785534915	0.553723895170666
1.25	20	3	0.902672617398246	0.511187545627955
1.25	20	4	0.901297395397997	0.436552858718009
1.25	20	5	0.901088950115592	0.383510704300295
1.25	20	6	0.900740520304038	0.457276824571944
1.25	20	7	0.902106184038809	0.487105953958607
1.25	20	8	0.902502472728124	0.497672391975895
1.25	20	9	0.898424714846666	0.539091671159701
1.25	20	10	0.899901192910694	0.459475633256242
1.25	20	11	0.898087164336459	0.520603657686536
1.25	20	12	0.897755249228233	0.498388387096858
1.25	10	1	0.849502410270401	0.467796049964903
1.25	10	2	0.835909612341569	0.470295913636257
1.25	10	3	0.855476033475612	0.474423232346006
1.25	10	4	0.84271137766591	0.469212737778634
1.25	10	5	0.849068429719869	0.546767605319384
1.25	10	6	0.843713772360008	0.474460163957839
1.25	10	7	0.845791819574823	0.504160595332353
1.25	10	8	0.847036176885191	0.495373937834061
1.25	10	9	0.845840878405466	0.533649303013281
1.25	10	10	0.846912292238667	0.469716568613851
1.25	10	11	0.84971617489095	0.534294097124563
1.25	10	12	0.840165315545875	0.476382238190372
1.25	0	1	0.514581448642155	0.439271072539917
1.25	0	2	0.499044101236829	0.401331319119399
1.25	0	3	0.518643714465204	0.388861162873685
1.25	0	4	0.518911057587999	0.391654137958543
1.25	0	5	0.507550469992642	0.391088795007574
1.25	0	6	0.510560824052824	0.365981544499652
1.25	0	7	0.540484533563479	0.422876624854104
1.25	0	8	0.521746768903212	0.332026325152147
1.25	0	9	0.510584318371798	0.380428391651316
1.25	0	10	0.537348289638275	0.402842112647184
1.25	0	11	0.528004532063067	0.377207088031569
1.25	0	12	0.50859933337552	0.44419626800545
1.25	-10	1	0.103262868166001	0.149082357836596
1.25	-10	2	0.144127055681125	0.159218948677052
1.25	-10	3	0.129306275443788	0.153010063795643
1.25	-10	4	0.077544623961996	0.116669129869248
1.25	-10	5	0.116756459684377	0.174665644724263
1.25	-10	6	0.0768690484173475	0.114740575897039
1.25	-10	7	0.0800456999010862	0.0627791236004167
1.25	-10	8	0.114884077339639	0.146438542252448
1.25	-10	9	0.0984126866455743	0.129175592793164
1.25	-10	10	0.0885310484635675	0.130813105368427
1.25	-10	11	0.089855337418103	0.122448052192001
1.25	-10	12	0.106921790823169	0.12153491409967
