# Supplementary material for: Riemannian Geometry for Noise-Robust Covariance Network Analysis of Schizophrenia EEG: Geometric-Entropic Signatures of Dysconnectivity
Source: Entropy (Basel). 2026 Jun 8;28(6):644. doi: 10.3390/e28060644 (PMC13297899; doi:10.3390/e28060644)
Supplement: Supplementary file 1 [file entropy-28-00644-s001.zip › Supplementary_Materials/data/rga_nca_subject_level_distances.csv]

subject_id	subject	group	channel_pair	roi_label	coupling_score	riemann_distance	primary_roi	retained_by_mad_rule	outlier_rule	mad_center	mad_lower	mad_upper
1	subject_1	HC	F3_F4	Frontal executive	0.5000090003013611	0.08080576360225677	True	True	MATLAB rmoutliers default median/MAD rule applied within group and channel pair	0.2555745169520378	-0.4862925081670284	0.997441542071104
1	subject_1	HC	F7_F8	Frontotemporal control	0.4999083995819092	0.44471748620271684	False	True	MATLAB rmoutliers default median/MAD rule applied within group and channel pair	0.5146582712020192	-0.6162609838236658	1.6455775262277044
1	subject_1	HC	Fp1_Fp2	Frontal pole control	0.4999664336442947	0.3516752377152443	False	True	MATLAB rmoutliers default median/MAD rule applied within group and channel pair	0.4444353383034467	-0.2536913758138195	1.142562052420713
1	subject_1	HC	P3_P4	Superior parietal lobule	0.4999684602022171	0.36846780925989153	True	True	MATLAB rmoutliers default median/MAD rule applied within group and channel pair	0.40577884037047623	0.045873842797074516	0.765683837943878
1	subject_1	HC	P7_P8	Inferior parietal / sensory gating	0.49994638562202454	0.28872415125370027	True	True	MATLAB rmoutliers default median/MAD rule applied within group and channel pair	0.6005371083815892	-0.42123544811541824	1.6223096648785966
1	subject_1	HC	T7_T8	Auditory-language	0.4998806357383728	0.38771641850471494	True	True	MATLAB rmoutliers default median/MAD rule applied within group and channel pair	0.5157645762794547	-0.14308392691082417	1.1746130794697336
2	subject_2	HC	F7_F8	Frontotemporal control	0.49951839447021484	0.45727014541625977	False	True	MATLAB rmoutliers default median/MAD rule applied within group and channel pair	0.5146582712020192	-0.6162609838236658	1.6455775262277044
2	subject_2	HC	Fp1_Fp2	Frontal pole control	0.49985098507669234	0.3181801744633251	False	True	MATLAB rmoutliers default median/MAD rule applied within group and channel pair	0.4444353383034467	-0.2536913758138195	1.142562052420713
2	subject_2	HC	P3_P4	Superior parietal lobule	0.49996281994713676	0.22265866067674425	True	True	MATLAB rmoutliers default median/MAD rule applied within group and channel pair	0.40577884037047623	0.045873842797074516	0.765683837943878
2	subject_2	HC	P7_P8	Inferior parietal / sensory gating	0.49973474939664203	0.5210320171382692	True	True	MATLAB rmoutliers default median/MAD rule applied within group and channel pair	0.6005371083815892	-0.42123544811541824	1.6223096648785966
2	subject_2	HC	T7_T8	Auditory-language	0.49981307486693066	0.478854276239872	True	True	MATLAB rmoutliers default median/MAD rule applied within group and channel pair	0.5157645762794547	-0.14308392691082417	1.1746130794697336
3	subject_3	HC	F7_F8	Frontotemporal control	0.49982449412345886	0.11212411522865295	False	True	MATLAB rmoutliers default median/MAD rule applied within group and channel pair	0.5146582712020192	-0.6162609838236658	1.6455775262277044
3	subject_3	HC	Fp1_Fp2	Frontal pole control	0.49973222613334656	0.32138695142098833	False	True	MATLAB rmoutliers default median/MAD rule applied within group and channel pair	0.4444353383034467	-0.2536913758138195	1.142562052420713
3	subject_3	HC	O1_O2	Occipital control	0.5000056028366089	0.09187564253807068	False	True	MATLAB rmoutliers default median/MAD rule applied within group and channel pair	0.41526393592357635	-0.038818665012717246	0.86934653685987
3	subject_3	HC	P3_P4	Superior parietal lobule	0.49994035363197326	0.43026926927268505	True	True	MATLAB rmoutliers default median/MAD rule applied within group and channel pair	0.40577884037047623	0.045873842797074516	0.765683837943878
3	subject_3	HC	P7_P8	Inferior parietal / sensory gating	0.4997175484895706	0.6646184347569942	True	True	MATLAB rmoutliers default median/MAD rule applied within group and channel pair	0.6005371083815892	-0.42123544811541824	1.6223096648785966
3	subject_3	HC	T7_T8	Auditory-language	0.4992953181266785	1.6388620376586913	True	False	MATLAB rmoutliers default median/MAD rule applied within group and channel pair	0.5157645762794547	-0.14308392691082417	1.1746130794697336
4	subject_4	HC	C3_C4	Central control	0.4999985247850418	0.3204759210348129	False	True	MATLAB rmoutliers default median/MAD rule applied within group and channel pair	0.41896383215983707	-0.019090698942045237	0.8570183632617194
4	subject_4	HC	F7_F8	Frontotemporal control	0.4998190104961395	0.5762604027986526	False	True	MATLAB rmoutliers default median/MAD rule applied within group and channel pair	0.5146582712020192	-0.6162609838236658	1.6455775262277044
4	subject_4	HC	Fp1_Fp2	Frontal pole control	0.4999255508184433	0.5656012095510959	False	True	MATLAB rmoutliers default median/MAD rule applied within group and channel pair	0.4444353383034467	-0.2536913758138195	1.142562052420713
4	subject_4	HC	O1_O2	Occipital control	0.4999973773956299	0.11984293907880783	False	True	MATLAB rmoutliers default median/MAD rule applied within group and channel pair	0.41526393592357635	-0.038818665012717246	0.86934653685987
4	subject_4	HC	P3_P4	Superior parietal lobule	0.49989792704582214	0.5068019711309009	True	True	MATLAB rmoutliers default median/MAD rule applied within group and channel pair	0.40577884037047623	0.045873842797074516	0.765683837943878
4	subject_4	HC	P7_P8	Inferior parietal / sensory gating	0.499922314286232	0.5589748971164227	True	True	MATLAB rmoutliers default median/MAD rule applied within group and channel pair	0.6005371083815892	-0.42123544811541824	1.6223096648785966
4	subject_4	HC	T7_T8	Auditory-language	0.4999069333076477	0.49510995000600816	True	True	MATLAB rmoutliers default median/MAD rule applied within group and channel pair	0.5157645762794547	-0.14308392691082417	1.1746130794697336
5	subject_5	HC	F7_F8	Frontotemporal control	0.4998347759246826	0.02084885723888874	False	True	MATLAB rmoutliers default median/MAD rule applied within group and channel pair	0.5146582712020192	-0.6162609838236658	1.6455775262277044
5	subject_5	HC	Fp1_Fp2	Frontal pole control	0.5000852167606353	0.009573052066843956	False	True	MATLAB rmoutliers default median/MAD rule applied within group and channel pair	0.4444353383034467	-0.2536913758138195	1.142562052420713
5	subject_5	HC	P3_P4	Superior parietal lobule	0.49967533349990845	0.26716610540946323	True	True	MATLAB rmoutliers default median/MAD rule applied within group and channel pair	0.40577884037047623	0.045873842797074516	0.765683837943878
5	subject_5	HC	P7_P8	Inferior parietal / sensory gating	0.49919349380901884	0.3774917476943561	True	True	MATLAB rmoutliers default median/MAD rule applied within group and channel pair	0.6005371083815892	-0.42123544811541824	1.6223096648785966
5	subject_5	HC	T7_T8	Auditory-language	0.49830326437950134	0.21962763369083405	True	True	MATLAB rmoutliers default median/MAD rule applied within group and channel pair	0.5157645762794547	-0.14308392691082417	1.1746130794697336
6	subject_6	HC	C3_C4	Central control	0.4999937564134598	0.4564458578824997	False	True	MATLAB rmoutliers default median/MAD rule applied within group and channel pair	0.41896383215983707	-0.019090698942045237	0.8570183632617194
6	subject_6	HC	F3_F4	Frontal executive	0.49994542201360065	0.21379747986793518	True	True	MATLAB rmoutliers default median/MAD rule applied within group and channel pair	0.2555745169520378	-0.4862925081670284	0.997441542071104
6	subject_6	HC	F7_F8	Frontotemporal control	0.4999086956183116	0.8593217531840006	False	True	MATLAB rmoutliers default median/MAD rule applied within group and channel pair	0.5146582712020192	-0.6162609838236658	1.6455775262277044
6	subject_6	HC	Fp1_Fp2	Frontal pole control	0.49969647228717806	1.1170333921909332	False	True	MATLAB rmoutliers default median/MAD rule applied within group and channel pair	0.4444353383034467	-0.2536913758138195	1.142562052420713
6	subject_6	HC	O1_O2	Occipital control	0.49999991059303284	0.3185361623764038	False	True	MATLAB rmoutliers default median/MAD rule applied within group and channel pair	0.41526393592357635	-0.038818665012717246	0.86934653685987
6	subject_6	HC	P3_P4	Superior parietal lobule	0.5005153119564056	0.21126536093652248	True	True	MATLAB rmoutliers default median/MAD rule applied within group and channel pair	0.40577884037047623	0.045873842797074516	0.765683837943878
6	subject_6	HC	P7_P8	Inferior parietal / sensory gating	0.4998894989490509	0.7718328163027763	True	True	MATLAB rmoutliers default median/MAD rule applied within group and channel pair	0.6005371083815892	-0.42123544811541824	1.6223096648785966
6	subject_6	HC	T7_T8	Auditory-language	0.49995840589205426	0.549440453449885	True	True	MATLAB rmoutliers default median/MAD rule applied within group and channel pair	0.5157645762794547	-0.14308392691082417	1.1746130794697336
7	subject_7	HC	F7_F8	Frontotemporal control	0.4999551400542259	0.7117560915648937	False	True	MATLAB rmoutliers default median/MAD rule applied within group and channel pair	0.5146582712020192	-0.6162609838236658	1.6455775262277044
7	subject_7	HC	Fp1_Fp2	Frontal pole control	0.5000007718801498	0.14528260082006456	False	True	MATLAB rmoutliers default median/MAD rule applied within group and channel pair	0.4444353383034467	-0.2536913758138195	1.142562052420713
7	subject_7	HC	P3_P4	Superior parietal lobule	0.49996184025491985	0.43820421397686005	True	True	MATLAB rmoutliers default median/MAD rule applied within group and channel pair	0.40577884037047623	0.045873842797074516	0.765683837943878
7	subject_7	HC	P7_P8	Inferior parietal / sensory gating	0.49980454742908476	0.8843514204025269	True	True	MATLAB rmoutliers default median/MAD rule applied within group and channel pair	0.6005371083815892	-0.42123544811541824	1.6223096648785966
7	subject_7	HC	T7_T8	Auditory-language	0.4999314248561859	0.49084571450948716	True	True	MATLAB rmoutliers default median/MAD rule applied within group and channel pair	0.5157645762794547	-0.14308392691082417	1.1746130794697336
8	subject_8	HC	C3_C4	Central control	0.49999332427978516	0.41896383215983707	False	True	MATLAB rmoutliers default median/MAD rule applied within group and channel pair	0.41896383215983707	-0.019090698942045237	0.8570183632617194
8	subject_8	HC	F3_F4	Frontal executive	0.4999978840351105	0.16328516602516174	True	True	MATLAB rmoutliers default median/MAD rule applied within group and channel pair	0.2555745169520378	-0.4862925081670284	0.997441542071104
8	subject_8	HC	F7_F8	Frontotemporal control	0.4989662319421768	0.8742898963391781	False	True	MATLAB rmoutliers default median/MAD rule applied within group and channel pair	0.5146582712020192	-0.6162609838236658	1.6455775262277044
8	subject_8	HC	Fp1_Fp2	Frontal pole control	0.49999600648880005	0.09898295924067498	False	True	MATLAB rmoutliers default median/MAD rule applied within group and channel pair	0.4444353383034467	-0.2536913758138195	1.142562052420713
8	subject_8	HC	O1_O2	Occipital control	0.49998238682746887	0.4420596808195114	False	True	MATLAB rmoutliers default median/MAD rule applied within group and channel pair	0.41526393592357635	-0.038818665012717246	0.86934653685987
8	subject_8	HC	P3_P4	Superior parietal lobule	0.5000393837690353	0.34038371685892344	True	True	MATLAB rmoutliers default median/MAD rule applied within group and channel pair	0.40577884037047623	0.045873842797074516	0.765683837943878
8	subject_8	HC	P7_P8	Inferior parietal / sensory gating	0.49974305431048077	0.745376375814279	True	True	MATLAB rmoutliers default median/MAD rule applied within group and channel pair	0.6005371083815892	-0.42123544811541824	1.6223096648785966
8	subject_8	HC	T7_T8	Auditory-language	0.49994918207327527	0.4973499725262324	True	True	MATLAB rmoutliers default median/MAD rule applied within group and channel pair	0.5157645762794547	-0.14308392691082417	1.1746130794697336
9	subject_9	HC	F7_F8	Frontotemporal control	0.49990489333868027	0.4460831359028816	False	True	MATLAB rmoutliers default median/MAD rule applied within group and channel pair	0.5146582712020192	-0.6162609838236658	1.6455775262277044
9	subject_9	HC	Fp1_Fp2	Frontal pole control	0.4999505341053009	0.4183055218309164	False	True	MATLAB rmoutliers default median/MAD rule applied within group and channel pair	0.4444353383034467	-0.2536913758138195	1.142562052420713
9	subject_9	HC	O1_O2	Occipital control	0.49993762373924255	0.7030936926603317	False	True	MATLAB rmoutliers default median/MAD rule applied within group and channel pair	0.41526393592357635	-0.038818665012717246	0.86934653685987
9	subject_9	HC	P3_P4	Superior parietal lobule	0.49992237612605095	0.8523308224976063	True	False	MATLAB rmoutliers default median/MAD rule applied within group and channel pair	0.40577884037047623	0.045873842797074516	0.765683837943878
9	subject_9	HC	P7_P8	Inferior parietal / sensory gating	0.49990897476673124	0.5581673234701157	True	True	MATLAB rmoutliers default median/MAD rule applied within group and channel pair	0.6005371083815892	-0.42123544811541824	1.6223096648785966
10	subject_10	HC	F3_F4	Frontal executive	0.5060662776231766	0.21761418879032135	True	True	MATLAB rmoutliers default median/MAD rule applied within group and channel pair	0.2555745169520378	-0.4862925081670284	0.997441542071104
10	subject_10	HC	F7_F8	Frontotemporal control	0.4999650589057377	0.6617405414581299	False	True	MATLAB rmoutliers default median/MAD rule applied within group and channel pair	0.5146582712020192	-0.6162609838236658	1.6455775262277044
10	subject_10	HC	Fp1_Fp2	Frontal pole control	0.49999274015426637	0.4529859788715839	False	True	MATLAB rmoutliers default median/MAD rule applied within group and channel pair	0.4444353383034467	-0.2536913758138195	1.142562052420713
10	subject_10	HC	P3_P4	Superior parietal lobule	0.49997100830078123	0.27127673774957656	True	True	MATLAB rmoutliers default median/MAD rule applied within group and channel pair	0.40577884037047623	0.045873842797074516	0.765683837943878
10	subject_10	HC	P7_P8	Inferior parietal / sensory gating	0.4997847318649292	0.4509431056678295	True	True	MATLAB rmoutliers default median/MAD rule applied within group and channel pair	0.6005371083815892	-0.42123544811541824	1.6223096648785966
10	subject_10	HC	T7_T8	Auditory-language	0.49998382925987245	0.31449614465236664	True	True	MATLAB rmoutliers default median/MAD rule applied within group and channel pair	0.5157645762794547	-0.14308392691082417	1.1746130794697336
11	subject_11	HC	C3_C4	Central control	0.49999096989631653	0.38949713110923767	False	True	MATLAB rmoutliers default median/MAD rule applied within group and channel pair	0.41896383215983707	-0.019090698942045237	0.8570183632617194
11	subject_11	HC	F3_F4	Frontal executive	0.49998709559440613	0.42365580797195435	True	True	MATLAB rmoutliers default median/MAD rule applied within group and channel pair	0.2555745169520378	-0.4862925081670284	0.997441542071104
11	subject_11	HC	Fp1_Fp2	Frontal pole control	0.49978438317775725	0.5026518106460571	False	True	MATLAB rmoutliers default median/MAD rule applied within group and channel pair	0.4444353383034467	-0.2536913758138195	1.142562052420713
11	subject_11	HC	O1_O2	Occipital control	0.49999910593032837	0.3992055654525757	False	True	MATLAB rmoutliers default median/MAD rule applied within group and channel pair	0.41526393592357635	-0.038818665012717246	0.86934653685987
11	subject_11	HC	P3_P4	Superior parietal lobule	0.4999998539686203	0.22091112211346625	True	True	MATLAB rmoutliers default median/MAD rule applied within group and channel pair	0.40577884037047623	0.045873842797074516	0.765683837943878
11	subject_11	HC	P7_P8	Inferior parietal / sensory gating	0.49999136924743653	0.36413170397281647	True	True	MATLAB rmoutliers default median/MAD rule applied within group and channel pair	0.6005371083815892	-0.42123544811541824	1.6223096648785966
11	subject_11	HC	T7_T8	Auditory-language	0.4994216859340668	1.312964379787445	True	False	MATLAB rmoutliers default median/MAD rule applied within group and channel pair	0.5157645762794547	-0.14308392691082417	1.1746130794697336
12	subject_12	HC	F7_F8	Frontotemporal control	0.49996790289878845	0.17451507101456323	False	True	MATLAB rmoutliers default median/MAD rule applied within group and channel pair	0.5146582712020192	-0.6162609838236658	1.6455775262277044
12	subject_12	HC	Fp1_Fp2	Frontal pole control	0.4999276340007782	0.32521701976656914	False	True	MATLAB rmoutliers default median/MAD rule applied within group and channel pair	0.4444353383034467	-0.2536913758138195	1.142562052420713
12	subject_12	HC	P3_P4	Superior parietal lobule	0.4999440163373947	0.42428979873657224	True	True	MATLAB rmoutliers default median/MAD rule applied within group and channel pair	0.40577884037047623	0.045873842797074516	0.765683837943878
12	subject_12	HC	P7_P8	Inferior parietal / sensory gating	0.49992246031761167	0.35080280900001526	True	True	MATLAB rmoutliers default median/MAD rule applied within group and channel pair	0.6005371083815892	-0.42123544811541824	1.6223096648785966
12	subject_12	HC	T7_T8	Auditory-language	0.49984439214070636	0.646905521551768	True	True	MATLAB rmoutliers default median/MAD rule applied within group and channel pair	0.5157645762794547	-0.14308392691082417	1.1746130794697336
13	subject_13	HC	F7_F8	Frontotemporal control	0.49985221454075407	0.39304094335862566	False	True	MATLAB rmoutliers default median/MAD rule applied within group and channel pair	0.5146582712020192	-0.6162609838236658	1.6455775262277044
13	subject_13	HC	Fp1_Fp2	Frontal pole control	0.4998808205127716	0.6019482258707285	False	True	MATLAB rmoutliers default median/MAD rule applied within group and channel pair	0.4444353383034467	-0.2536913758138195	1.142562052420713
13	subject_13	HC	P3_P4	Superior parietal lobule	0.4999610284964244	0.34800590409172905	True	True	MATLAB rmoutliers default median/MAD rule applied within group and channel pair	0.40577884037047623	0.045873842797074516	0.765683837943878
13	subject_13	HC	P7_P8	Inferior parietal / sensory gating	0.4999139368534088	0.3361063405871391	True	True	MATLAB rmoutliers default median/MAD rule applied within group and channel pair	0.6005371083815892	-0.42123544811541824	1.6223096648785966
13	subject_13	HC	T7_T8	Auditory-language	0.4998932182788849	0.3506473700205485	True	True	MATLAB rmoutliers default median/MAD rule applied within group and channel pair	0.5157645762794547	-0.14308392691082417	1.1746130794697336
14	subject_14	HC	C3_C4	Central control	0.49999791383743286	0.1592061072587967	False	True	MATLAB rmoutliers default median/MAD rule applied within group and channel pair	0.41896383215983707	-0.019090698942045237	0.8570183632617194
14	subject_14	HC	F3_F4	Frontal executive	0.4999973475933075	0.24948953092098236	True	True	MATLAB rmoutliers default median/MAD rule applied within group and channel pair	0.2555745169520378	-0.4862925081670284	0.997441542071104
14	subject_14	HC	F7_F8	Frontotemporal control	0.4999604608331408	0.5146582712020192	False	True	MATLAB rmoutliers default median/MAD rule applied within group and channel pair	0.5146582712020192	-0.6162609838236658	1.6455775262277044
14	subject_14	HC	Fp1_Fp2	Frontal pole control	0.49984865784645083	0.7933570809662343	False	True	MATLAB rmoutliers default median/MAD rule applied within group and channel pair	0.4444353383034467	-0.2536913758138195	1.142562052420713
14	subject_14	HC	P3_P4	Superior parietal lobule	0.50069480240345	0.5341248739510774	True	True	MATLAB rmoutliers default median/MAD rule applied within group and channel pair	0.40577884037047623	0.045873842797074516	0.765683837943878
14	subject_14	HC	P7_P8	Inferior parietal / sensory gating	0.4999522699250115	0.66176009674867	True	True	MATLAB rmoutliers default median/MAD rule applied within group and channel pair	0.6005371083815892	-0.42123544811541824	1.6223096648785966
14	subject_14	HC	T7_T8	Auditory-language	0.49986850619316103	0.5771311238408089	True	True	MATLAB rmoutliers default median/MAD rule applied within group and channel pair	0.5157645762794547	-0.14308392691082417	1.1746130794697336
15	subject_15	HC	F7_F8	Frontotemporal control	0.4999954104423523	0.12117528915405273	False	True	MATLAB rmoutliers default median/MAD rule applied within group and channel pair	0.5146582712020192	-0.6162609838236658	1.6455775262277044
15	subject_15	HC	Fp1_Fp2	Frontal pole control	0.4999637395143509	0.2837463691830635	False	True	MATLAB rmoutliers default median/MAD rule applied within group and channel pair	0.4444353383034467	-0.2536913758138195	1.142562052420713
15	subject_15	HC	O1_O2	Occipital control	0.49996405839920044	0.7798342108726501	False	True	MATLAB rmoutliers default median/MAD rule applied within group and channel pair	0.41526393592357635	-0.038818665012717246	0.86934653685987
15	subject_15	HC	P3_P4	Superior parietal lobule	0.49996640384197233	0.4163360517472029	True	True	MATLAB rmoutliers default median/MAD rule applied within group and channel pair	0.40577884037047623	0.045873842797074516	0.765683837943878
15	subject_15	HC	P7_P8	Inferior parietal / sensory gating	0.49976907968521117	0.8419542044401169	True	True	MATLAB rmoutliers default median/MAD rule applied within group and channel pair	0.6005371083815892	-0.42123544811541824	1.6223096648785966
15	subject_15	HC	T7_T8	Auditory-language	0.499950110912323	0.40352303385734556	True	True	MATLAB rmoutliers default median/MAD rule applied within group and channel pair	0.5157645762794547	-0.14308392691082417	1.1746130794697336
16	subject_16	HC	C3_C4	Central control	0.4999971389770508	0.4901624917984009	False	True	MATLAB rmoutliers default median/MAD rule applied within group and channel pair	0.41896383215983707	-0.019090698942045237	0.8570183632617194
16	subject_16	HC	F7_F8	Frontotemporal control	0.49996957182884216	0.8037849739193916	False	True	MATLAB rmoutliers default median/MAD rule applied within group and channel pair	0.5146582712020192	-0.6162609838236658	1.6455775262277044
16	subject_16	HC	Fp1_Fp2	Frontal pole control	0.49983304076724583	0.6590256641308466	False	True	MATLAB rmoutliers default median/MAD rule applied within group and channel pair	0.4444353383034467	-0.2536913758138195	1.142562052420713
16	subject_16	HC	O1_O2	Occipital control	0.5000120188508715	0.27701129338571	False	True	MATLAB rmoutliers default median/MAD rule applied within group and channel pair	0.41526393592357635	-0.038818665012717246	0.86934653685987
16	subject_16	HC	P3_P4	Superior parietal lobule	0.7214480191469193	0.36485425133723765	True	True	MATLAB rmoutliers default median/MAD rule applied within group and channel pair	0.40577884037047623	0.045873842797074516	0.765683837943878
16	subject_16	HC	P7_P8	Inferior parietal / sensory gating	0.4999841660261154	0.3168838985264301	True	True	MATLAB rmoutliers default median/MAD rule applied within group and channel pair	0.6005371083815892	-0.42123544811541824	1.6223096648785966
16	subject_16	HC	T7_T8	Auditory-language	0.4999447514613469	0.25570568442344666	True	True	MATLAB rmoutliers default median/MAD rule applied within group and channel pair	0.5157645762794547	-0.14308392691082417	1.1746130794697336
17	subject_17	HC	F7_F8	Frontotemporal control	0.4999859631061554	0.0024566117208451033	False	True	MATLAB rmoutliers default median/MAD rule applied within group and channel pair	0.5146582712020192	-0.6162609838236658	1.6455775262277044
17	subject_17	HC	Fp1_Fp2	Frontal pole control	0.4999845155647823	0.012117402332868161	False	True	MATLAB rmoutliers default median/MAD rule applied within group and channel pair	0.4444353383034467	-0.2536913758138195	1.142562052420713
17	subject_17	HC	P3_P4	Superior parietal lobule	0.4993607870170048	0.4180281289986202	True	True	MATLAB rmoutliers default median/MAD rule applied within group and channel pair	0.40577884037047623	0.045873842797074516	0.765683837943878
17	subject_17	HC	P7_P8	Inferior parietal / sensory gating	0.4986785680055618	0.6575370237231255	True	True	MATLAB rmoutliers default median/MAD rule applied within group and channel pair	0.6005371083815892	-0.42123544811541824	1.6223096648785966
18	subject_18	HC	F7_F8	Frontotemporal control	0.4996052384376526	0.47219333052635193	False	True	MATLAB rmoutliers default median/MAD rule applied within group and channel pair	0.5146582712020192	-0.6162609838236658	1.6455775262277044
18	subject_18	HC	Fp1_Fp2	Frontal pole control	0.49988131523132323	0.4647357866168022	False	True	MATLAB rmoutliers default median/MAD rule applied within group and channel pair	0.4444353383034467	-0.2536913758138195	1.142562052420713
18	subject_18	HC	P3_P4	Superior parietal lobule	0.4999869972467422	0.25694578513503075	True	True	MATLAB rmoutliers default median/MAD rule applied within group and channel pair	0.40577884037047623	0.045873842797074516	0.765683837943878
18	subject_18	HC	P7_P8	Inferior parietal / sensory gating	0.49987216889858244	0.5361935403198004	True	True	MATLAB rmoutliers default median/MAD rule applied within group and channel pair	0.6005371083815892	-0.42123544811541824	1.6223096648785966
18	subject_18	HC	T7_T8	Auditory-language	0.49976950138807297	0.7781227976083755	True	True	MATLAB rmoutliers default median/MAD rule applied within group and channel pair	0.5157645762794547	-0.14308392691082417	1.1746130794697336
19	subject_19	HC	F3_F4	Frontal executive	0.500004842877388	0.2555745169520378	True	True	MATLAB rmoutliers default median/MAD rule applied within group and channel pair	0.2555745169520378	-0.4862925081670284	0.997441542071104
19	subject_19	HC	F7_F8	Frontotemporal control	0.4999017268419266	0.83772337064147	False	True	MATLAB rmoutliers default median/MAD rule applied within group and channel pair	0.5146582712020192	-0.6162609838236658	1.6455775262277044
19	subject_19	HC	Fp1_Fp2	Frontal pole control	0.4999828815460205	0.3243809640407562	False	True	MATLAB rmoutliers default median/MAD rule applied within group and channel pair	0.4444353383034467	-0.2536913758138195	1.142562052420713
19	subject_19	HC	O1_O2	Occipital control	0.4999982416629791	0.4406808018684387	False	True	MATLAB rmoutliers default median/MAD rule applied within group and channel pair	0.41526393592357635	-0.038818665012717246	0.86934653685987
19	subject_19	HC	P3_P4	Superior parietal lobule	0.4999244113763173	1.2968255413903131	True	False	MATLAB rmoutliers default median/MAD rule applied within group and channel pair	0.40577884037047623	0.045873842797074516	0.765683837943878
19	subject_19	HC	P7_P8	Inferior parietal / sensory gating	0.49991623759269715	0.948511766642332	True	True	MATLAB rmoutliers default median/MAD rule applied within group and channel pair	0.6005371083815892	-0.42123544811541824	1.6223096648785966
19	subject_19	HC	T7_T8	Auditory-language	0.4999418606360753	0.9651866008838018	True	True	MATLAB rmoutliers default median/MAD rule applied within group and channel pair	0.5157645762794547	-0.14308392691082417	1.1746130794697336
20	subject_20	HC	F3_F4	Frontal executive	0.49994486570358276	0.8942365646362305	True	True	MATLAB rmoutliers default median/MAD rule applied within group and channel pair	0.2555745169520378	-0.4862925081670284	0.997441542071104
20	subject_20	HC	F7_F8	Frontotemporal control	0.49984472138541086	0.9056994893721172	False	True	MATLAB rmoutliers default median/MAD rule applied within group and channel pair	0.5146582712020192	-0.6162609838236658	1.6455775262277044
20	subject_20	HC	Fp1_Fp2	Frontal pole control	0.49997076094150544	0.5219150554388762	False	True	MATLAB rmoutliers default median/MAD rule applied within group and channel pair	0.4444353383034467	-0.2536913758138195	1.142562052420713
20	subject_20	HC	O1_O2	Occipital control	0.49999865889549255	0.40947893261909485	False	True	MATLAB rmoutliers default median/MAD rule applied within group and channel pair	0.41526393592357635	-0.038818665012717246	0.86934653685987
20	subject_20	HC	P3_P4	Superior parietal lobule	0.49959751665592195	1.1822268068790436	True	False	MATLAB rmoutliers default median/MAD rule applied within group and channel pair	0.40577884037047623	0.045873842797074516	0.765683837943878
20	subject_20	HC	P7_P8	Inferior parietal / sensory gating	0.499984535574913	0.35598432794213297	True	True	MATLAB rmoutliers default median/MAD rule applied within group and channel pair	0.6005371083815892	-0.42123544811541824	1.6223096648785966
20	subject_20	HC	T7_T8	Auditory-language	0.4999525315231747	0.5119568895962503	True	True	MATLAB rmoutliers default median/MAD rule applied within group and channel pair	0.5157645762794547	-0.14308392691082417	1.1746130794697336
21	subject_21	HC	C3_C4	Central control	0.4999878853559494	0.49512259662151337	False	True	MATLAB rmoutliers default median/MAD rule applied within group and channel pair	0.41896383215983707	-0.019090698942045237	0.8570183632617194
21	subject_21	HC	F7_F8	Frontotemporal control	0.49979858100414276	0.7305535972118378	False	True	MATLAB rmoutliers default median/MAD rule applied within group and channel pair	0.5146582712020192	-0.6162609838236658	1.6455775262277044
21	subject_21	HC	Fp1_Fp2	Frontal pole control	0.4999839007854462	0.3205848395824432	False	True	MATLAB rmoutliers default median/MAD rule applied within group and channel pair	0.4444353383034467	-0.2536913758138195	1.142562052420713
21	subject_21	HC	P3_P4	Superior parietal lobule	0.4999836623668671	0.4698049943894148	True	True	MATLAB rmoutliers default median/MAD rule applied within group and channel pair	0.40577884037047623	0.045873842797074516	0.765683837943878
21	subject_21	HC	P7_P8	Inferior parietal / sensory gating	0.49977847635746003	0.8762575544416904	True	True	MATLAB rmoutliers default median/MAD rule applied within group and channel pair	0.6005371083815892	-0.42123544811541824	1.6223096648785966
21	subject_21	HC	T7_T8	Auditory-language	0.49992114305496216	0.2800372242927551	True	True	MATLAB rmoutliers default median/MAD rule applied within group and channel pair	0.5157645762794547	-0.14308392691082417	1.1746130794697336
22	subject_22	HC	F3_F4	Frontal executive	0.49999842047691345	0.08878036588430405	True	True	MATLAB rmoutliers default median/MAD rule applied within group and channel pair	0.2555745169520378	-0.4862925081670284	0.997441542071104
22	subject_22	HC	F7_F8	Frontotemporal control	0.4999987781047821	0.055229052901268005	False	True	MATLAB rmoutliers default median/MAD rule applied within group and channel pair	0.5146582712020192	-0.6162609838236658	1.6455775262277044
22	subject_22	HC	Fp1_Fp2	Frontal pole control	0.506279855966568	0.28802821412682533	False	True	MATLAB rmoutliers default median/MAD rule applied within group and channel pair	0.4444353383034467	-0.2536913758138195	1.142562052420713
22	subject_22	HC	P3_P4	Superior parietal lobule	0.49994530379772184	0.8615569807589054	True	False	MATLAB rmoutliers default median/MAD rule applied within group and channel pair	0.40577884037047623	0.045873842797074516	0.765683837943878
22	subject_22	HC	P7_P8	Inferior parietal / sensory gating	0.49946836233139036	1.188763976097107	True	True	MATLAB rmoutliers default median/MAD rule applied within group and channel pair	0.6005371083815892	-0.42123544811541824	1.6223096648785966
22	subject_22	HC	T7_T8	Auditory-language	0.4990525543689728	1.2701570391654968	True	False	MATLAB rmoutliers default median/MAD rule applied within group and channel pair	0.5157645762794547	-0.14308392691082417	1.1746130794697336
23	subject_23	HC	C3_C4	Central control	0.4999949336051941	0.17771369218826294	False	True	MATLAB rmoutliers default median/MAD rule applied within group and channel pair	0.41896383215983707	-0.019090698942045237	0.8570183632617194
23	subject_23	HC	F7_F8	Frontotemporal control	0.49979207913080853	0.5034537514050802	False	True	MATLAB rmoutliers default median/MAD rule applied within group and channel pair	0.5146582712020192	-0.6162609838236658	1.6455775262277044
23	subject_23	HC	Fp1_Fp2	Frontal pole control	0.4994934260845184	0.5074999049305916	False	True	MATLAB rmoutliers default median/MAD rule applied within group and channel pair	0.4444353383034467	-0.2536913758138195	1.142562052420713
23	subject_23	HC	P3_P4	Superior parietal lobule	0.49997545033693314	0.3355814488604665	True	True	MATLAB rmoutliers default median/MAD rule applied within group and channel pair	0.40577884037047623	0.045873842797074516	0.765683837943878
23	subject_23	HC	P7_P8	Inferior parietal / sensory gating	0.499768015411165	0.6183596948782603	True	True	MATLAB rmoutliers default median/MAD rule applied within group and channel pair	0.6005371083815892	-0.42123544811541824	1.6223096648785966
23	subject_23	HC	T7_T8	Auditory-language	0.4996674160162608	0.34249187509218854	True	True	MATLAB rmoutliers default median/MAD rule applied within group and channel pair	0.5157645762794547	-0.14308392691082417	1.1746130794697336
24	subject_24	HC	F3_F4	Frontal executive	0.49999821186065674	0.45754653215408325	True	True	MATLAB rmoutliers default median/MAD rule applied within group and channel pair	0.2555745169520378	-0.4862925081670284	0.997441542071104
24	subject_24	HC	F7_F8	Frontotemporal control	0.49995272358258563	0.8865839491287867	False	True	MATLAB rmoutliers default median/MAD rule applied within group and channel pair	0.5146582712020192	-0.6162609838236658	1.6455775262277044
24	subject_24	HC	Fp1_Fp2	Frontal pole control	0.49986965358257296	0.8733133360743522	False	True	MATLAB rmoutliers default median/MAD rule applied within group and channel pair	0.4444353383034467	-0.2536913758138195	1.142562052420713
24	subject_24	HC	O1_O2	Occipital control	0.4999776979287465	1.1229573289553325	False	False	MATLAB rmoutliers default median/MAD rule applied within group and channel pair	0.41526393592357635	-0.038818665012717246	0.86934653685987
24	subject_24	HC	P3_P4	Superior parietal lobule	0.5000029534101487	0.40817840248346327	True	True	MATLAB rmoutliers default median/MAD rule applied within group and channel pair	0.40577884037047623	0.045873842797074516	0.765683837943878
24	subject_24	HC	P7_P8	Inferior parietal / sensory gating	0.5002375423908234	0.4943777687847614	True	True	MATLAB rmoutliers default median/MAD rule applied within group and channel pair	0.6005371083815892	-0.42123544811541824	1.6223096648785966
24	subject_24	HC	T7_T8	Auditory-language	0.49999816502843586	0.345820456211056	True	True	MATLAB rmoutliers default median/MAD rule applied within group and channel pair	0.5157645762794547	-0.14308392691082417	1.1746130794697336
25	subject_25	SZ	F3_F4	Frontal executive	0.4998791515827179	1.4560555219650269	True	True	MATLAB rmoutliers default median/MAD rule applied within group and channel pair	0.6131494343280792	-0.4657192198000848	1.6920180884562432
25	subject_25	SZ	F7_F8	Frontotemporal control	0.4998863637447357	0.41916756331920624	False	True	MATLAB rmoutliers default median/MAD rule applied within group and channel pair	0.5039223916828632	-0.5427625609032809	1.5506073442690074
25	subject_25	SZ	Fp1_Fp2	Frontal pole control	0.4999531745910645	0.22939637303352356	False	True	MATLAB rmoutliers default median/MAD rule applied within group and channel pair	0.3863704584538937	-0.23241714346110792	1.0051580603688952
25	subject_25	SZ	P3_P4	Superior parietal lobule	0.49983093568256926	0.8063017215047564	True	True	MATLAB rmoutliers default median/MAD rule applied within group and channel pair	0.4897069428116083	-0.1765478974027186	1.1559617830259352
25	subject_25	SZ	P7_P8	Inferior parietal / sensory gating	0.4997390270233154	0.4933179274201393	True	True	MATLAB rmoutliers default median/MAD rule applied within group and channel pair	0.5366383388638496	0.052561191659569906	1.0207154860681293
25	subject_25	SZ	T7_T8	Auditory-language	0.4998977482318878	0.5553969144821167	True	True	MATLAB rmoutliers default median/MAD rule applied within group and channel pair	0.6663409508764744	-0.7237905589076692	2.056472460660618
26	subject_26	SZ	F3_F4	Frontal executive	0.49998487532138824	1.021150603890419	True	True	MATLAB rmoutliers default median/MAD rule applied within group and channel pair	0.6131494343280792	-0.4657192198000848	1.6920180884562432
26	subject_26	SZ	F7_F8	Frontotemporal control	0.4999423325061798	0.7053782433271408	False	True	MATLAB rmoutliers default median/MAD rule applied within group and channel pair	0.5039223916828632	-0.5427625609032809	1.5506073442690074
26	subject_26	SZ	Fp1_Fp2	Frontal pole control	0.4999888986349106	0.6415613144636154	False	True	MATLAB rmoutliers default median/MAD rule applied within group and channel pair	0.3863704584538937	-0.23241714346110792	1.0051580603688952
26	subject_26	SZ	O1_O2	Occipital control	0.49998903274536133	0.6726067066192627	False	True	MATLAB rmoutliers default median/MAD rule applied within group and channel pair	0.5489736199378967	-0.35984163052439677	1.4577888704001902
26	subject_26	SZ	P3_P4	Superior parietal lobule	0.49999788999557493	0.29373875707387925	True	True	MATLAB rmoutliers default median/MAD rule applied within group and channel pair	0.4897069428116083	-0.1765478974027186	1.1559617830259352
26	subject_26	SZ	P7_P8	Inferior parietal / sensory gating	0.4998923808336258	0.6379001118242741	True	True	MATLAB rmoutliers default median/MAD rule applied within group and channel pair	0.5366383388638496	0.052561191659569906	1.0207154860681293
26	subject_26	SZ	T7_T8	Auditory-language	0.499752014875412	0.8522910078366598	True	True	MATLAB rmoutliers default median/MAD rule applied within group and channel pair	0.6663409508764744	-0.7237905589076692	2.056472460660618
27	subject_27	SZ	C3_C4	Central control	0.4999973972638448	0.4286293884118398	False	True	MATLAB rmoutliers default median/MAD rule applied within group and channel pair	0.31724829226732254	-0.29281021354943504	0.9273067980840801
27	subject_27	SZ	F3_F4	Frontal executive	0.4999995529651642	0.5182710289955139	True	True	MATLAB rmoutliers default median/MAD rule applied within group and channel pair	0.6131494343280792	-0.4657192198000848	1.6920180884562432
27	subject_27	SZ	F7_F8	Frontotemporal control	0.4999914914369583	0.7392488345503807	False	True	MATLAB rmoutliers default median/MAD rule applied within group and channel pair	0.5039223916828632	-0.5427625609032809	1.5506073442690074
27	subject_27	SZ	Fp1_Fp2	Frontal pole control	0.49982304573059083	2.191227400302887	False	False	MATLAB rmoutliers default median/MAD rule applied within group and channel pair	0.3863704584538937	-0.23241714346110792	1.0051580603688952
27	subject_27	SZ	P3_P4	Superior parietal lobule	0.5040188928445181	0.34753069281578064	True	True	MATLAB rmoutliers default median/MAD rule applied within group and channel pair	0.4897069428116083	-0.1765478974027186	1.1559617830259352
27	subject_27	SZ	P7_P8	Inferior parietal / sensory gating	0.4999904751777649	0.4872990369796753	True	True	MATLAB rmoutliers default median/MAD rule applied within group and channel pair	0.5366383388638496	0.052561191659569906	1.0207154860681293
27	subject_27	SZ	T7_T8	Auditory-language	0.4999580904841423	0.9922144487500191	True	True	MATLAB rmoutliers default median/MAD rule applied within group and channel pair	0.6663409508764744	-0.7237905589076692	2.056472460660618
28	subject_28	SZ	F7_F8	Frontotemporal control	0.49990788102149963	0.2624615728855133	False	True	MATLAB rmoutliers default median/MAD rule applied within group and channel pair	0.5039223916828632	-0.5427625609032809	1.5506073442690074
28	subject_28	SZ	Fp1_Fp2	Frontal pole control	0.49998226430681014	0.1089018363919523	False	True	MATLAB rmoutliers default median/MAD rule applied within group and channel pair	0.3863704584538937	-0.23241714346110792	1.0051580603688952
28	subject_28	SZ	P3_P4	Superior parietal lobule	0.4998992681503296	0.31293064821511507	True	True	MATLAB rmoutliers default median/MAD rule applied within group and channel pair	0.4897069428116083	-0.1765478974027186	1.1559617830259352
28	subject_28	SZ	P7_P8	Inferior parietal / sensory gating	0.49974310100078584	0.35106730833649635	True	True	MATLAB rmoutliers default median/MAD rule applied within group and channel pair	0.5366383388638496	0.052561191659569906	1.0207154860681293
28	subject_28	SZ	T7_T8	Auditory-language	0.49928876757621765	0.553945779800415	True	True	MATLAB rmoutliers default median/MAD rule applied within group and channel pair	0.6663409508764744	-0.7237905589076692	2.056472460660618
29	subject_29	SZ	F3_F4	Frontal executive	0.4999982416629791	0.27155807614326477	True	True	MATLAB rmoutliers default median/MAD rule applied within group and channel pair	0.6131494343280792	-0.4657192198000848	1.6920180884562432
29	subject_29	SZ	F7_F8	Frontotemporal control	0.4999782145023346	0.2635977268218994	False	True	MATLAB rmoutliers default median/MAD rule applied within group and channel pair	0.5039223916828632	-0.5427625609032809	1.5506073442690074
29	subject_29	SZ	Fp1_Fp2	Frontal pole control	0.4999733790755272	0.2584750186651945	False	True	MATLAB rmoutliers default median/MAD rule applied within group and channel pair	0.3863704584538937	-0.23241714346110792	1.0051580603688952
29	subject_29	SZ	P3_P4	Superior parietal lobule	0.49999021291732787	0.22361255213618278	True	True	MATLAB rmoutliers default median/MAD rule applied within group and channel pair	0.4897069428116083	-0.1765478974027186	1.1559617830259352
29	subject_29	SZ	P7_P8	Inferior parietal / sensory gating	0.4999486476182938	0.29479586109519007	True	True	MATLAB rmoutliers default median/MAD rule applied within group and channel pair	0.5366383388638496	0.052561191659569906	1.0207154860681293
29	subject_29	SZ	T7_T8	Auditory-language	0.4999062220255534	0.5102224349975586	True	True	MATLAB rmoutliers default median/MAD rule applied within group and channel pair	0.6663409508764744	-0.7237905589076692	2.056472460660618
30	subject_30	SZ	C3_C4	Central control	0.4998629689216614	1.0747051239013672	False	False	MATLAB rmoutliers default median/MAD rule applied within group and channel pair	0.31724829226732254	-0.29281021354943504	0.9273067980840801
30	subject_30	SZ	F3_F4	Frontal executive	0.4999832212924957	0.6761012673377991	True	True	MATLAB rmoutliers default median/MAD rule applied within group and channel pair	0.6131494343280792	-0.4657192198000848	1.6920180884562432
30	subject_30	SZ	F7_F8	Frontotemporal control	0.4999440610408783	0.5874834631880125	False	True	MATLAB rmoutliers default median/MAD rule applied within group and channel pair	0.5039223916828632	-0.5427625609032809	1.5506073442690074
30	subject_30	SZ	Fp1_Fp2	Frontal pole control	0.5695374131202697	0.14568069772794842	False	True	MATLAB rmoutliers default median/MAD rule applied within group and channel pair	0.3863704584538937	-0.23241714346110792	1.0051580603688952
30	subject_30	SZ	O1_O2	Occipital control	0.4999992400407791	0.09412115253508091	False	True	MATLAB rmoutliers default median/MAD rule applied within group and channel pair	0.5489736199378967	-0.35984163052439677	1.4577888704001902
30	subject_30	SZ	P3_P4	Superior parietal lobule	0.5000284500420094	0.29135758243501186	True	True	MATLAB rmoutliers default median/MAD rule applied within group and channel pair	0.4897069428116083	-0.1765478974027186	1.1559617830259352
30	subject_30	SZ	P7_P8	Inferior parietal / sensory gating	0.4998761514822642	0.6165949155886968	True	True	MATLAB rmoutliers default median/MAD rule applied within group and channel pair	0.5366383388638496	0.052561191659569906	1.0207154860681293
31	subject_31	SZ	Fp1_Fp2	Frontal pole control	0.49952633678913116	0.23003026004880667	False	True	MATLAB rmoutliers default median/MAD rule applied within group and channel pair	0.3863704584538937	-0.23241714346110792	1.0051580603688952
31	subject_31	SZ	P3_P4	Superior parietal lobule	0.4998709633946419	0.2751757800579071	True	True	MATLAB rmoutliers default median/MAD rule applied within group and channel pair	0.4897069428116083	-0.1765478974027186	1.1559617830259352
31	subject_31	SZ	P7_P8	Inferior parietal / sensory gating	0.49971553352144027	0.4609803424941169	True	True	MATLAB rmoutliers default median/MAD rule applied within group and channel pair	0.5366383388638496	0.052561191659569906	1.0207154860681293
31	subject_31	SZ	T7_T8	Auditory-language	0.4999115914106369	0.328959196805954	True	True	MATLAB rmoutliers default median/MAD rule applied within group and channel pair	0.6663409508764744	-0.7237905589076692	2.056472460660618
32	subject_32	SZ	C3_C4	Central control	0.4999988377094269	0.08389918506145477	False	True	MATLAB rmoutliers default median/MAD rule applied within group and channel pair	0.31724829226732254	-0.29281021354943504	0.9273067980840801
32	subject_32	SZ	F3_F4	Frontal executive	0.49997586011886597	1.2316597700119019	True	True	MATLAB rmoutliers default median/MAD rule applied within group and channel pair	0.6131494343280792	-0.4657192198000848	1.6920180884562432
32	subject_32	SZ	F7_F8	Frontotemporal control	0.4999784103461674	0.3143036887049675	False	True	MATLAB rmoutliers default median/MAD rule applied within group and channel pair	0.5039223916828632	-0.5427625609032809	1.5506073442690074
32	subject_32	SZ	Fp1_Fp2	Frontal pole control	0.4999282568693161	0.48384304642677306	False	True	MATLAB rmoutliers default median/MAD rule applied within group and channel pair	0.3863704584538937	-0.23241714346110792	1.0051580603688952
32	subject_32	SZ	P3_P4	Superior parietal lobule	0.4999949634075165	0.3564644729097684	True	True	MATLAB rmoutliers default median/MAD rule applied within group and channel pair	0.4897069428116083	-0.1765478974027186	1.1559617830259352
32	subject_32	SZ	P7_P8	Inferior parietal / sensory gating	0.5000242859125137	0.4745745323598385	True	True	MATLAB rmoutliers default median/MAD rule applied within group and channel pair	0.5366383388638496	0.052561191659569906	1.0207154860681293
32	subject_32	SZ	T7_T8	Auditory-language	0.4999812642733256	1.0334514578183491	True	True	MATLAB rmoutliers default median/MAD rule applied within group and channel pair	0.6663409508764744	-0.7237905589076692	2.056472460660618
33	subject_33	SZ	C3_C4	Central control	0.49983587861061096	1.533923327922821	False	False	MATLAB rmoutliers default median/MAD rule applied within group and channel pair	0.31724829226732254	-0.29281021354943504	0.9273067980840801
33	subject_33	SZ	F3_F4	Frontal executive	0.49991121888160706	1.1195913553237915	True	True	MATLAB rmoutliers default median/MAD rule applied within group and channel pair	0.6131494343280792	-0.4657192198000848	1.6920180884562432
33	subject_33	SZ	F7_F8	Frontotemporal control	0.4997290253639221	0.6846260242164135	False	True	MATLAB rmoutliers default median/MAD rule applied within group and channel pair	0.5039223916828632	-0.5427625609032809	1.5506073442690074
33	subject_33	SZ	Fp1_Fp2	Frontal pole control	0.49998635053634644	0.22297878116369246	False	True	MATLAB rmoutliers default median/MAD rule applied within group and channel pair	0.3863704584538937	-0.23241714346110792	1.0051580603688952
33	subject_33	SZ	O1_O2	Occipital control	0.4999875525633494	1.1057908336321514	False	True	MATLAB rmoutliers default median/MAD rule applied within group and channel pair	0.5489736199378967	-0.35984163052439677	1.4577888704001902
33	subject_33	SZ	P3_P4	Superior parietal lobule	0.499955415725708	1.3999091148376466	True	False	MATLAB rmoutliers default median/MAD rule applied within group and channel pair	0.4897069428116083	-0.1765478974027186	1.1559617830259352
33	subject_33	SZ	P7_P8	Inferior parietal / sensory gating	0.49994138777256014	1.4494903415441514	True	False	MATLAB rmoutliers default median/MAD rule applied within group and channel pair	0.5366383388638496	0.052561191659569906	1.0207154860681293
33	subject_33	SZ	T7_T8	Auditory-language	0.49997386932373045	0.7047026336193085	True	True	MATLAB rmoutliers default median/MAD rule applied within group and channel pair	0.6663409508764744	-0.7237905589076692	2.056472460660618
34	subject_34	SZ	F3_F4	Frontal executive	0.4999646544456482	0.27507561445236206	True	True	MATLAB rmoutliers default median/MAD rule applied within group and channel pair	0.6131494343280792	-0.4657192198000848	1.6920180884562432
34	subject_34	SZ	F7_F8	Frontotemporal control	0.49975915253162384	0.5039223916828632	False	True	MATLAB rmoutliers default median/MAD rule applied within group and channel pair	0.5039223916828632	-0.5427625609032809	1.5506073442690074
34	subject_34	SZ	Fp1_Fp2	Frontal pole control	0.499850133061409	0.49434969797730444	False	True	MATLAB rmoutliers default median/MAD rule applied within group and channel pair	0.3863704584538937	-0.23241714346110792	1.0051580603688952
34	subject_34	SZ	P3_P4	Superior parietal lobule	0.49994099802441067	0.43107885950141483	True	True	MATLAB rmoutliers default median/MAD rule applied within group and channel pair	0.4897069428116083	-0.1765478974027186	1.1559617830259352
34	subject_34	SZ	P7_P8	Inferior parietal / sensory gating	0.49983434975147245	0.4520359396934509	True	True	MATLAB rmoutliers default median/MAD rule applied within group and channel pair	0.5366383388638496	0.052561191659569906	1.0207154860681293
34	subject_34	SZ	T7_T8	Auditory-language	0.4999913275241852	0.07679920643568039	True	True	MATLAB rmoutliers default median/MAD rule applied within group and channel pair	0.6663409508764744	-0.7237905589076692	2.056472460660618
35	subject_35	SZ	C3_C4	Central control	0.49998894333839417	0.4544079005718231	False	True	MATLAB rmoutliers default median/MAD rule applied within group and channel pair	0.31724829226732254	-0.29281021354943504	0.9273067980840801
35	subject_35	SZ	F7_F8	Frontotemporal control	0.4999081492424011	0.6563187837600708	False	True	MATLAB rmoutliers default median/MAD rule applied within group and channel pair	0.5039223916828632	-0.5427625609032809	1.5506073442690074
35	subject_35	SZ	Fp1_Fp2	Frontal pole control	0.49991082151730853	0.46029949684937793	False	True	MATLAB rmoutliers default median/MAD rule applied within group and channel pair	0.3863704584538937	-0.23241714346110792	1.0051580603688952
35	subject_35	SZ	P3_P4	Superior parietal lobule	0.49992354214191437	0.757977232336998	True	True	MATLAB rmoutliers default median/MAD rule applied within group and channel pair	0.4897069428116083	-0.1765478974027186	1.1559617830259352
35	subject_35	SZ	P7_P8	Inferior parietal / sensory gating	0.49986665447552997	0.3771471273567941	True	True	MATLAB rmoutliers default median/MAD rule applied within group and channel pair	0.5366383388638496	0.052561191659569906	1.0207154860681293
35	subject_35	SZ	T7_T8	Auditory-language	0.49981212615966797	0.7483338316281637	True	True	MATLAB rmoutliers default median/MAD rule applied within group and channel pair	0.6663409508764744	-0.7237905589076692	2.056472460660618
36	subject_36	SZ	F7_F8	Frontotemporal control	0.49983175843954086	0.33016112819314003	False	True	MATLAB rmoutliers default median/MAD rule applied within group and channel pair	0.5039223916828632	-0.5427625609032809	1.5506073442690074
36	subject_36	SZ	Fp1_Fp2	Frontal pole control	0.4998792741033766	0.5097380611631606	False	True	MATLAB rmoutliers default median/MAD rule applied within group and channel pair	0.3863704584538937	-0.23241714346110792	1.0051580603688952
36	subject_36	SZ	P3_P4	Superior parietal lobule	0.5000805526971817	0.36237173825502395	True	True	MATLAB rmoutliers default median/MAD rule applied within group and channel pair	0.4897069428116083	-0.1765478974027186	1.1559617830259352
36	subject_36	SZ	P7_P8	Inferior parietal / sensory gating	0.49988575445281136	0.6765636967288123	True	True	MATLAB rmoutliers default median/MAD rule applied within group and channel pair	0.5366383388638496	0.052561191659569906	1.0207154860681293
36	subject_36	SZ	T7_T8	Auditory-language	0.4999464899301529	0.4589601904153824	True	True	MATLAB rmoutliers default median/MAD rule applied within group and channel pair	0.6663409508764744	-0.7237905589076692	2.056472460660618
37	subject_37	SZ	F7_F8	Frontotemporal control	0.49995481222867966	0.28478318452835083	False	True	MATLAB rmoutliers default median/MAD rule applied within group and channel pair	0.5039223916828632	-0.5427625609032809	1.5506073442690074
37	subject_37	SZ	Fp1_Fp2	Frontal pole control	0.6977456897497177	0.0889073835220188	False	True	MATLAB rmoutliers default median/MAD rule applied within group and channel pair	0.3863704584538937	-0.23241714346110792	1.0051580603688952
37	subject_37	SZ	O1_O2	Occipital control	0.49989065527915955	0.42342233657836914	False	True	MATLAB rmoutliers default median/MAD rule applied within group and channel pair	0.5489736199378967	-0.35984163052439677	1.4577888704001902
37	subject_37	SZ	P3_P4	Superior parietal lobule	0.499800797019686	0.6095368617347309	True	True	MATLAB rmoutliers default median/MAD rule applied within group and channel pair	0.4897069428116083	-0.1765478974027186	1.1559617830259352
37	subject_37	SZ	P7_P8	Inferior parietal / sensory gating	0.4995246022939682	0.8578340888023377	True	True	MATLAB rmoutliers default median/MAD rule applied within group and channel pair	0.5366383388638496	0.052561191659569906	1.0207154860681293
37	subject_37	SZ	T7_T8	Auditory-language	0.49971964210271835	0.3885099124163389	True	True	MATLAB rmoutliers default median/MAD rule applied within group and channel pair	0.6663409508764744	-0.7237905589076692	2.056472460660618
38	subject_38	SZ	C3_C4	Central control	0.4999859482049942	0.4038625657558441	False	True	MATLAB rmoutliers default median/MAD rule applied within group and channel pair	0.31724829226732254	-0.29281021354943504	0.9273067980840801
38	subject_38	SZ	F3_F4	Frontal executive	0.49999475479125977	0.2586479540914297	True	True	MATLAB rmoutliers default median/MAD rule applied within group and channel pair	0.6131494343280792	-0.4657192198000848	1.6920180884562432
38	subject_38	SZ	F7_F8	Frontotemporal control	0.4999494329094887	0.2901622150093317	False	True	MATLAB rmoutliers default median/MAD rule applied within group and channel pair	0.5039223916828632	-0.5427625609032809	1.5506073442690074
38	subject_38	SZ	Fp1_Fp2	Frontal pole control	0.5320078700780868	0.4300440773367882	False	True	MATLAB rmoutliers default median/MAD rule applied within group and channel pair	0.3863704584538937	-0.23241714346110792	1.0051580603688952
38	subject_38	SZ	O1_O2	Occipital control	0.49998703598976135	1.003550410270691	False	True	MATLAB rmoutliers default median/MAD rule applied within group and channel pair	0.5489736199378967	-0.35984163052439677	1.4577888704001902
38	subject_38	SZ	P3_P4	Superior parietal lobule	0.49999040067195893	0.4744154572486877	True	True	MATLAB rmoutliers default median/MAD rule applied within group and channel pair	0.4897069428116083	-0.1765478974027186	1.1559617830259352
38	subject_38	SZ	P7_P8	Inferior parietal / sensory gating	0.499929678440094	0.5874820955097675	True	True	MATLAB rmoutliers default median/MAD rule applied within group and channel pair	0.5366383388638496	0.052561191659569906	1.0207154860681293
38	subject_38	SZ	T7_T8	Auditory-language	0.4999670162796974	0.35642563831061125	True	True	MATLAB rmoutliers default median/MAD rule applied within group and channel pair	0.6663409508764744	-0.7237905589076692	2.056472460660618
39	subject_39	SZ	F7_F8	Frontotemporal control	0.4999854266643524	0.10787594318389893	False	True	MATLAB rmoutliers default median/MAD rule applied within group and channel pair	0.5039223916828632	-0.5427625609032809	1.5506073442690074
39	subject_39	SZ	Fp1_Fp2	Frontal pole control	0.4998962223529816	0.3104461094364524	False	True	MATLAB rmoutliers default median/MAD rule applied within group and channel pair	0.3863704584538937	-0.23241714346110792	1.0051580603688952
39	subject_39	SZ	P3_P4	Superior parietal lobule	0.499950397759676	0.4897069428116083	True	True	MATLAB rmoutliers default median/MAD rule applied within group and channel pair	0.4897069428116083	-0.1765478974027186	1.1559617830259352
39	subject_39	SZ	P7_P8	Inferior parietal / sensory gating	0.4999524176120758	0.4902805361896753	True	True	MATLAB rmoutliers default median/MAD rule applied within group and channel pair	0.5366383388638496	0.052561191659569906	1.0207154860681293
39	subject_39	SZ	T7_T8	Auditory-language	0.49952956040700275	1.1819278101126354	True	True	MATLAB rmoutliers default median/MAD rule applied within group and channel pair	0.6663409508764744	-0.7237905589076692	2.056472460660618
40	subject_40	SZ	C3_C4	Central control	0.49998244643211365	0.9390049576759338	False	False	MATLAB rmoutliers default median/MAD rule applied within group and channel pair	0.31724829226732254	-0.29281021354943504	0.9273067980840801
40	subject_40	SZ	F7_F8	Frontotemporal control	0.49985076785087584	0.8739481568336487	False	True	MATLAB rmoutliers default median/MAD rule applied within group and channel pair	0.5039223916828632	-0.5427625609032809	1.5506073442690074
40	subject_40	SZ	Fp1_Fp2	Frontal pole control	0.4999611467123032	0.22675226852297783	False	True	MATLAB rmoutliers default median/MAD rule applied within group and channel pair	0.3863704584538937	-0.23241714346110792	1.0051580603688952
40	subject_40	SZ	P3_P4	Superior parietal lobule	0.4999874889850616	0.5172803547233343	True	True	MATLAB rmoutliers default median/MAD rule applied within group and channel pair	0.4897069428116083	-0.1765478974027186	1.1559617830259352
40	subject_40	SZ	P7_P8	Inferior parietal / sensory gating	0.499954479932785	0.7507645830512046	True	True	MATLAB rmoutliers default median/MAD rule applied within group and channel pair	0.5366383388638496	0.052561191659569906	1.0207154860681293
40	subject_40	SZ	T7_T8	Auditory-language	0.49983158707618713	1.1483840942382812	True	True	MATLAB rmoutliers default median/MAD rule applied within group and channel pair	0.6663409508764744	-0.7237905589076692	2.056472460660618
41	subject_41	SZ	C3_C4	Central control	0.4999976307153702	0.18133392184972763	False	True	MATLAB rmoutliers default median/MAD rule applied within group and channel pair	0.31724829226732254	-0.29281021354943504	0.9273067980840801
41	subject_41	SZ	F7_F8	Frontotemporal control	0.49991670846939085	0.7500533729791641	False	True	MATLAB rmoutliers default median/MAD rule applied within group and channel pair	0.5039223916828632	-0.5427625609032809	1.5506073442690074
41	subject_41	SZ	Fp1_Fp2	Frontal pole control	0.49996799528598784	0.6902714788913726	False	True	MATLAB rmoutliers default median/MAD rule applied within group and channel pair	0.3863704584538937	-0.23241714346110792	1.0051580603688952
41	subject_41	SZ	O1_O2	Occipital control	0.49999621510505676	0.41405102610588074	False	True	MATLAB rmoutliers default median/MAD rule applied within group and channel pair	0.5489736199378967	-0.35984163052439677	1.4577888704001902
41	subject_41	SZ	P3_P4	Superior parietal lobule	0.49999602437019347	0.3327617194503546	True	True	MATLAB rmoutliers default median/MAD rule applied within group and channel pair	0.4897069428116083	-0.1765478974027186	1.1559617830259352
41	subject_41	SZ	P7_P8	Inferior parietal / sensory gating	0.4999309778213501	0.483344192802906	True	True	MATLAB rmoutliers default median/MAD rule applied within group and channel pair	0.5366383388638496	0.052561191659569906	1.0207154860681293
41	subject_41	SZ	T7_T8	Auditory-language	0.4998231753706932	0.6985779404640198	True	True	MATLAB rmoutliers default median/MAD rule applied within group and channel pair	0.6663409508764744	-0.7237905589076692	2.056472460660618
42	subject_42	SZ	C3_C4	Central control	0.49998241662979126	1.5620828866958618	False	False	MATLAB rmoutliers default median/MAD rule applied within group and channel pair	0.31724829226732254	-0.29281021354943504	0.9273067980840801
42	subject_42	SZ	F3_F4	Frontal executive	0.4999796748161316	0.8294040560722351	True	True	MATLAB rmoutliers default median/MAD rule applied within group and channel pair	0.6131494343280792	-0.4657192198000848	1.6920180884562432
42	subject_42	SZ	F7_F8	Frontotemporal control	0.4999122619628906	0.41939684748649597	False	True	MATLAB rmoutliers default median/MAD rule applied within group and channel pair	0.5039223916828632	-0.5427625609032809	1.5506073442690074
42	subject_42	SZ	Fp1_Fp2	Frontal pole control	0.5739690131611295	0.28015070512062973	False	True	MATLAB rmoutliers default median/MAD rule applied within group and channel pair	0.3863704584538937	-0.23241714346110792	1.0051580603688952
42	subject_42	SZ	P3_P4	Superior parietal lobule	0.4997948229312897	1.158421728014946	True	False	MATLAB rmoutliers default median/MAD rule applied within group and channel pair	0.4897069428116083	-0.1765478974027186	1.1559617830259352
42	subject_42	SZ	P7_P8	Inferior parietal / sensory gating	0.49963389337062836	0.9630415052175522	True	True	MATLAB rmoutliers default median/MAD rule applied within group and channel pair	0.5366383388638496	0.052561191659569906	1.0207154860681293
42	subject_42	SZ	T7_T8	Auditory-language	0.4995354115962982	1.599700689315796	True	True	MATLAB rmoutliers default median/MAD rule applied within group and channel pair	0.6663409508764744	-0.7237905589076692	2.056472460660618
43	subject_43	SZ	F7_F8	Frontotemporal control	0.4999692738056183	0.26372899611790973	False	True	MATLAB rmoutliers default median/MAD rule applied within group and channel pair	0.5039223916828632	-0.5427625609032809	1.5506073442690074
43	subject_43	SZ	Fp1_Fp2	Frontal pole control	0.4999892979860306	0.1935131561011076	False	True	MATLAB rmoutliers default median/MAD rule applied within group and channel pair	0.3863704584538937	-0.23241714346110792	1.0051580603688952
43	subject_43	SZ	P3_P4	Superior parietal lobule	0.49998075515031815	0.2759109861217439	True	True	MATLAB rmoutliers default median/MAD rule applied within group and channel pair	0.4897069428116083	-0.1765478974027186	1.1559617830259352
43	subject_43	SZ	P7_P8	Inferior parietal / sensory gating	0.4999551594257355	0.25414363518357275	True	True	MATLAB rmoutliers default median/MAD rule applied within group and channel pair	0.5366383388638496	0.052561191659569906	1.0207154860681293
43	subject_43	SZ	T7_T8	Auditory-language	0.4997043013572693	0.58108751475811	True	True	MATLAB rmoutliers default median/MAD rule applied within group and channel pair	0.6663409508764744	-0.7237905589076692	2.056472460660618
44	subject_44	SZ	F3_F4	Frontal executive	0.4999966621398926	0.12405110150575638	True	True	MATLAB rmoutliers default median/MAD rule applied within group and channel pair	0.6131494343280792	-0.4657192198000848	1.6920180884562432
44	subject_44	SZ	F7_F8	Frontotemporal control	0.49979010224342346	0.7812292575836182	False	True	MATLAB rmoutliers default median/MAD rule applied within group and channel pair	0.5039223916828632	-0.5427625609032809	1.5506073442690074
44	subject_44	SZ	Fp1_Fp2	Frontal pole control	0.499965238571167	0.3863704584538937	False	True	MATLAB rmoutliers default median/MAD rule applied within group and channel pair	0.3863704584538937	-0.23241714346110792	1.0051580603688952
44	subject_44	SZ	O1_O2	Occipital control	0.4999925394852956	0.4141552845637004	False	True	MATLAB rmoutliers default median/MAD rule applied within group and channel pair	0.5489736199378967	-0.35984163052439677	1.4577888704001902
44	subject_44	SZ	P3_P4	Superior parietal lobule	0.4999840557575226	0.2979180235415697	True	True	MATLAB rmoutliers default median/MAD rule applied within group and channel pair	0.4897069428116083	-0.1765478974027186	1.1559617830259352
44	subject_44	SZ	P7_P8	Inferior parietal / sensory gating	0.499947789311409	0.3694798335433006	True	True	MATLAB rmoutliers default median/MAD rule applied within group and channel pair	0.5366383388638496	0.052561191659569906	1.0207154860681293
44	subject_44	SZ	T7_T8	Auditory-language	0.4999373331665993	0.41399946808815	True	True	MATLAB rmoutliers default median/MAD rule applied within group and channel pair	0.6663409508764744	-0.7237905589076692	2.056472460660618
45	subject_45	SZ	F7_F8	Frontotemporal control	0.4989636739095052	2.1037137508392334	False	False	MATLAB rmoutliers default median/MAD rule applied within group and channel pair	0.5039223916828632	-0.5427625609032809	1.5506073442690074
45	subject_45	SZ	Fp1_Fp2	Frontal pole control	0.4998757243156433	0.7103998245937484	False	True	MATLAB rmoutliers default median/MAD rule applied within group and channel pair	0.3863704584538937	-0.23241714346110792	1.0051580603688952
45	subject_45	SZ	P3_P4	Superior parietal lobule	0.4997868001461029	0.8464062742888927	True	True	MATLAB rmoutliers default median/MAD rule applied within group and channel pair	0.4897069428116083	-0.1765478974027186	1.1559617830259352
45	subject_45	SZ	P7_P8	Inferior parietal / sensory gating	0.49978654086589813	0.7167002623900771	True	True	MATLAB rmoutliers default median/MAD rule applied within group and channel pair	0.5366383388638496	0.052561191659569906	1.0207154860681293
45	subject_45	SZ	T7_T8	Auditory-language	0.49951833486557007	1.3080072104930878	True	True	MATLAB rmoutliers default median/MAD rule applied within group and channel pair	0.6663409508764744	-0.7237905589076692	2.056472460660618
46	subject_46	SZ	C3_C4	Central control	0.4999995827674866	0.1810329630970955	False	True	MATLAB rmoutliers default median/MAD rule applied within group and channel pair	0.31724829226732254	-0.29281021354943504	0.9273067980840801
46	subject_46	SZ	F3_F4	Frontal executive	0.4999900758266449	0.40991904586553574	True	True	MATLAB rmoutliers default median/MAD rule applied within group and channel pair	0.6131494343280792	-0.4657192198000848	1.6920180884562432
46	subject_46	SZ	F7_F8	Frontotemporal control	0.49994559586048126	0.5467385351657867	False	True	MATLAB rmoutliers default median/MAD rule applied within group and channel pair	0.5039223916828632	-0.5427625609032809	1.5506073442690074
46	subject_46	SZ	Fp1_Fp2	Frontal pole control	0.4993247538805008	1.0607174396514893	False	False	MATLAB rmoutliers default median/MAD rule applied within group and channel pair	0.3863704584538937	-0.23241714346110792	1.0051580603688952
46	subject_46	SZ	O1_O2	Occipital control	0.5500192046165466	0.17694851011037827	False	True	MATLAB rmoutliers default median/MAD rule applied within group and channel pair	0.5489736199378967	-0.35984163052439677	1.4577888704001902
46	subject_46	SZ	P3_P4	Superior parietal lobule	0.5000006765127182	0.1867894593626261	True	True	MATLAB rmoutliers default median/MAD rule applied within group and channel pair	0.4897069428116083	-0.1765478974027186	1.1559617830259352
46	subject_46	SZ	P7_P8	Inferior parietal / sensory gating	0.49998992681503296	0.5366383388638496	True	True	MATLAB rmoutliers default median/MAD rule applied within group and channel pair	0.5366383388638496	0.052561191659569906	1.0207154860681293
47	subject_47	SZ	F7_F8	Frontotemporal control	0.49943060278892515	0.8933641642332077	False	True	MATLAB rmoutliers default median/MAD rule applied within group and channel pair	0.5039223916828632	-0.5427625609032809	1.5506073442690074
47	subject_47	SZ	Fp1_Fp2	Frontal pole control	0.49969770610332487	0.6202900186181068	False	True	MATLAB rmoutliers default median/MAD rule applied within group and channel pair	0.3863704584538937	-0.23241714346110792	1.0051580603688952
47	subject_47	SZ	P3_P4	Superior parietal lobule	0.49982464611530303	0.814333363622427	True	True	MATLAB rmoutliers default median/MAD rule applied within group and channel pair	0.4897069428116083	-0.1765478974027186	1.1559617830259352
47	subject_47	SZ	P7_P8	Inferior parietal / sensory gating	0.4998891741037369	0.4474194809794426	True	True	MATLAB rmoutliers default median/MAD rule applied within group and channel pair	0.5366383388638496	0.052561191659569906	1.0207154860681293
47	subject_47	SZ	T7_T8	Auditory-language	0.4999909500281016	0.1995853086312612	True	True	MATLAB rmoutliers default median/MAD rule applied within group and channel pair	0.6663409508764744	-0.7237905589076692	2.056472460660618
48	subject_48	SZ	F3_F4	Frontal executive	0.4999993145465851	0.1828226000070572	True	True	MATLAB rmoutliers default median/MAD rule applied within group and channel pair	0.6131494343280792	-0.4657192198000848	1.6920180884562432
48	subject_48	SZ	F7_F8	Frontotemporal control	0.4992615381876628	1.2439443618059158	False	True	MATLAB rmoutliers default median/MAD rule applied within group and channel pair	0.5039223916828632	-0.5427625609032809	1.5506073442690074
48	subject_48	SZ	Fp1_Fp2	Frontal pole control	0.49987381100654604	0.5527086801826954	False	True	MATLAB rmoutliers default median/MAD rule applied within group and channel pair	0.3863704584538937	-0.23241714346110792	1.0051580603688952
48	subject_48	SZ	O1_O2	Occipital control	0.499996542930603	0.09891180073221524	False	True	MATLAB rmoutliers default median/MAD rule applied within group and channel pair	0.5489736199378967	-0.35984163052439677	1.4577888704001902
48	subject_48	SZ	P3_P4	Superior parietal lobule	0.49969514906406404	0.9095096550881863	True	True	MATLAB rmoutliers default median/MAD rule applied within group and channel pair	0.4897069428116083	-0.1765478974027186	1.1559617830259352
48	subject_48	SZ	P7_P8	Inferior parietal / sensory gating	0.49993152022361753	0.5340646475553512	True	True	MATLAB rmoutliers default median/MAD rule applied within group and channel pair	0.5366383388638496	0.052561191659569906	1.0207154860681293
48	subject_48	SZ	T7_T8	Auditory-language	0.4999348372220993	1.0180016160011292	True	True	MATLAB rmoutliers default median/MAD rule applied within group and channel pair	0.6663409508764744	-0.7237905589076692	2.056472460660618
49	subject_49	SZ	F3_F4	Frontal executive	0.4999978244304657	0.18959712982177734	True	True	MATLAB rmoutliers default median/MAD rule applied within group and channel pair	0.6131494343280792	-0.4657192198000848	1.6920180884562432
49	subject_49	SZ	F7_F8	Frontotemporal control	0.4998078167438507	0.47519342601299286	False	True	MATLAB rmoutliers default median/MAD rule applied within group and channel pair	0.5039223916828632	-0.5427625609032809	1.5506073442690074
49	subject_49	SZ	Fp1_Fp2	Frontal pole control	0.4999768674373627	0.2574102506041527	False	True	MATLAB rmoutliers default median/MAD rule applied within group and channel pair	0.3863704584538937	-0.23241714346110792	1.0051580603688952
49	subject_49	SZ	P3_P4	Superior parietal lobule	0.499968773788876	0.4958106312486861	True	True	MATLAB rmoutliers default median/MAD rule applied within group and channel pair	0.4897069428116083	-0.1765478974027186	1.1559617830259352
49	subject_49	SZ	P7_P8	Inferior parietal / sensory gating	0.4998233288526535	0.5889740020036698	True	True	MATLAB rmoutliers default median/MAD rule applied within group and channel pair	0.5366383388638496	0.052561191659569906	1.0207154860681293
49	subject_49	SZ	T7_T8	Auditory-language	0.4998322767870767	0.4793316876249654	True	True	MATLAB rmoutliers default median/MAD rule applied within group and channel pair	0.6663409508764744	-0.7237905589076692	2.056472460660618
50	subject_50	SZ	F7_F8	Frontotemporal control	0.49989723165829975	0.7954101959864298	False	True	MATLAB rmoutliers default median/MAD rule applied within group and channel pair	0.5039223916828632	-0.5427625609032809	1.5506073442690074
50	subject_50	SZ	Fp1_Fp2	Frontal pole control	0.4999661147594452	0.28569801045315607	False	True	MATLAB rmoutliers default median/MAD rule applied within group and channel pair	0.3863704584538937	-0.23241714346110792	1.0051580603688952
50	subject_50	SZ	O1_O2	Occipital control	0.49999232590198517	0.7482095807790756	False	True	MATLAB rmoutliers default median/MAD rule applied within group and channel pair	0.5489736199378967	-0.35984163052439677	1.4577888704001902
50	subject_50	SZ	P3_P4	Superior parietal lobule	0.49985261758168537	1.752161325679885	True	False	MATLAB rmoutliers default median/MAD rule applied within group and channel pair	0.4897069428116083	-0.1765478974027186	1.1559617830259352
50	subject_50	SZ	P7_P8	Inferior parietal / sensory gating	0.4998060464859009	2.3851014897227287	True	False	MATLAB rmoutliers default median/MAD rule applied within group and channel pair	0.5366383388638496	0.052561191659569906	1.0207154860681293
50	subject_50	SZ	T7_T8	Auditory-language	0.4999320268630981	1.5895500481128693	True	True	MATLAB rmoutliers default median/MAD rule applied within group and channel pair	0.6663409508764744	-0.7237905589076692	2.056472460660618
51	subject_51	SZ	F3_F4	Frontal executive	0.49997392296791077	0.3050100306669871	True	True	MATLAB rmoutliers default median/MAD rule applied within group and channel pair	0.6131494343280792	-0.4657192198000848	1.6920180884562432
51	subject_51	SZ	F7_F8	Frontotemporal control	0.4995336353778839	1.3534114837646485	False	True	MATLAB rmoutliers default median/MAD rule applied within group and channel pair	0.5039223916828632	-0.5427625609032809	1.5506073442690074
51	subject_51	SZ	Fp1_Fp2	Frontal pole control	0.49970599412918093	0.5659709177911282	False	True	MATLAB rmoutliers default median/MAD rule applied within group and channel pair	0.3863704584538937	-0.23241714346110792	1.0051580603688952
51	subject_51	SZ	O1_O2	Occipital control	0.4999964013695717	0.6912452355027199	False	True	MATLAB rmoutliers default median/MAD rule applied within group and channel pair	0.5489736199378967	-0.35984163052439677	1.4577888704001902
51	subject_51	SZ	P3_P4	Superior parietal lobule	0.49998162090778353	0.8985674798488616	True	True	MATLAB rmoutliers default median/MAD rule applied within group and channel pair	0.4897069428116083	-0.1765478974027186	1.1559617830259352
51	subject_51	SZ	P7_P8	Inferior parietal / sensory gating	0.49993248879909513	1.1274851083755493	True	False	MATLAB rmoutliers default median/MAD rule applied within group and channel pair	0.5366383388638496	0.052561191659569906	1.0207154860681293
51	subject_51	SZ	T7_T8	Auditory-language	0.4999278858304024	0.7778944931924343	True	True	MATLAB rmoutliers default median/MAD rule applied within group and channel pair	0.6663409508764744	-0.7237905589076692	2.056472460660618
52	subject_52	SZ	F7_F8	Frontotemporal control	0.4999883770942688	0.30086761713027954	False	True	MATLAB rmoutliers default median/MAD rule applied within group and channel pair	0.5039223916828632	-0.5427625609032809	1.5506073442690074
52	subject_52	SZ	Fp1_Fp2	Frontal pole control	0.4999717005661556	0.3132565330181803	False	True	MATLAB rmoutliers default median/MAD rule applied within group and channel pair	0.3863704584538937	-0.23241714346110792	1.0051580603688952
52	subject_52	SZ	P3_P4	Superior parietal lobule	0.4999563157558441	0.6995874159038067	True	True	MATLAB rmoutliers default median/MAD rule applied within group and channel pair	0.4897069428116083	-0.1765478974027186	1.1559617830259352
52	subject_52	SZ	P7_P8	Inferior parietal / sensory gating	0.4998057418399387	0.8535580734411875	True	True	MATLAB rmoutliers default median/MAD rule applied within group and channel pair	0.5366383388638496	0.052561191659569906	1.0207154860681293
52	subject_52	SZ	T7_T8	Auditory-language	0.49994532267252606	0.3119473308324814	True	True	MATLAB rmoutliers default median/MAD rule applied within group and channel pair	0.6663409508764744	-0.7237905589076692	2.056472460660618
53	subject_53	SZ	F3_F4	Frontal executive	0.4999757707118988	0.9622063636779785	True	True	MATLAB rmoutliers default median/MAD rule applied within group and channel pair	0.6131494343280792	-0.4657192198000848	1.6920180884562432
53	subject_53	SZ	F7_F8	Frontotemporal control	0.49996115267276764	0.5979097336530685	False	True	MATLAB rmoutliers default median/MAD rule applied within group and channel pair	0.5039223916828632	-0.5427625609032809	1.5506073442690074
53	subject_53	SZ	Fp1_Fp2	Frontal pole control	0.5000920361942716	0.18815219298832947	False	True	MATLAB rmoutliers default median/MAD rule applied within group and channel pair	0.3863704584538937	-0.23241714346110792	1.0051580603688952
53	subject_53	SZ	P3_P4	Superior parietal lobule	0.5000033736228943	0.5005557164549828	True	True	MATLAB rmoutliers default median/MAD rule applied within group and channel pair	0.4897069428116083	-0.1765478974027186	1.1559617830259352
53	subject_53	SZ	P7_P8	Inferior parietal / sensory gating	0.4997908115386963	1.0925368994474411	True	False	MATLAB rmoutliers default median/MAD rule applied within group and channel pair	0.5366383388638496	0.052561191659569906	1.0207154860681293
53	subject_53	SZ	T7_T8	Auditory-language	0.4998878091573715	0.8293722048401833	True	True	MATLAB rmoutliers default median/MAD rule applied within group and channel pair	0.6663409508764744	-0.7237905589076692	2.056472460660618
54	subject_54	SZ	F3_F4	Frontal executive	0.49999845027923584	0.28462809324264526	True	True	MATLAB rmoutliers default median/MAD rule applied within group and channel pair	0.6131494343280792	-0.4657192198000848	1.6920180884562432
54	subject_54	SZ	F7_F8	Frontotemporal control	0.49996696199689594	0.43905386328697205	False	True	MATLAB rmoutliers default median/MAD rule applied within group and channel pair	0.5039223916828632	-0.5427625609032809	1.5506073442690074
54	subject_54	SZ	Fp1_Fp2	Frontal pole control	0.49997926950454713	0.27561468686908486	False	True	MATLAB rmoutliers default median/MAD rule applied within group and channel pair	0.3863704584538937	-0.23241714346110792	1.0051580603688952
54	subject_54	SZ	P3_P4	Superior parietal lobule	0.49997613496250576	0.3782804637319512	True	True	MATLAB rmoutliers default median/MAD rule applied within group and channel pair	0.4897069428116083	-0.1765478974027186	1.1559617830259352
54	subject_54	SZ	P7_P8	Inferior parietal / sensory gating	0.499907922744751	0.5923398248851299	True	True	MATLAB rmoutliers default median/MAD rule applied within group and channel pair	0.5366383388638496	0.052561191659569906	1.0207154860681293
54	subject_54	SZ	T7_T8	Auditory-language	0.49970521330833434	0.7713246405124664	True	True	MATLAB rmoutliers default median/MAD rule applied within group and channel pair	0.6663409508764744	-0.7237905589076692	2.056472460660618
55	subject_55	SZ	C3_C4	Central control	0.4999968409538269	0.25534549355506897	False	True	MATLAB rmoutliers default median/MAD rule applied within group and channel pair	0.31724829226732254	-0.29281021354943504	0.9273067980840801
55	subject_55	SZ	F7_F8	Frontotemporal control	0.4998811682065328	1.0299185315767925	False	True	MATLAB rmoutliers default median/MAD rule applied within group and channel pair	0.5039223916828632	-0.5427625609032809	1.5506073442690074
55	subject_55	SZ	Fp1_Fp2	Frontal pole control	0.49989540278911593	0.44030922949314116	False	True	MATLAB rmoutliers default median/MAD rule applied within group and channel pair	0.3863704584538937	-0.23241714346110792	1.0051580603688952
55	subject_55	SZ	P3_P4	Superior parietal lobule	0.4999886304140091	0.6709510564804078	True	True	MATLAB rmoutliers default median/MAD rule applied within group and channel pair	0.4897069428116083	-0.1765478974027186	1.1559617830259352
55	subject_55	SZ	P7_P8	Inferior parietal / sensory gating	0.49987863898277285	1.0353083938360215	True	False	MATLAB rmoutliers default median/MAD rule applied within group and channel pair	0.5366383388638496	0.052561191659569906	1.0207154860681293
55	subject_55	SZ	T7_T8	Auditory-language	0.49975959459940594	1.189605971177419	True	True	MATLAB rmoutliers default median/MAD rule applied within group and channel pair	0.6663409508764744	-0.7237905589076692	2.056472460660618
56	subject_56	SZ	C3_C4	Central control	0.5000106195608774	0.19648518972098827	False	True	MATLAB rmoutliers default median/MAD rule applied within group and channel pair	0.31724829226732254	-0.29281021354943504	0.9273067980840801
56	subject_56	SZ	F3_F4	Frontal executive	0.49999478459358215	0.6131494343280792	True	True	MATLAB rmoutliers default median/MAD rule applied within group and channel pair	0.6131494343280792	-0.4657192198000848	1.6920180884562432
56	subject_56	SZ	F7_F8	Frontotemporal control	0.5035852529108524	0.3108222344890237	False	True	MATLAB rmoutliers default median/MAD rule applied within group and channel pair	0.5039223916828632	-0.5427625609032809	1.5506073442690074
56	subject_56	SZ	Fp1_Fp2	Frontal pole control	0.5000591188669204	0.3105890866369009	False	True	MATLAB rmoutliers default median/MAD rule applied within group and channel pair	0.3863704584538937	-0.23241714346110792	1.0051580603688952
56	subject_56	SZ	O1_O2	Occipital control	0.5000415444374084	0.2584880068898201	False	True	MATLAB rmoutliers default median/MAD rule applied within group and channel pair	0.5489736199378967	-0.35984163052439677	1.4577888704001902
56	subject_56	SZ	P3_P4	Superior parietal lobule	0.5001639634370804	0.39477751990780235	True	True	MATLAB rmoutliers default median/MAD rule applied within group and channel pair	0.4897069428116083	-0.1765478974027186	1.1559617830259352
56	subject_56	SZ	P7_P8	Inferior parietal / sensory gating	0.49998041689395906	0.5814329445362091	True	True	MATLAB rmoutliers default median/MAD rule applied within group and channel pair	0.5366383388638496	0.052561191659569906	1.0207154860681293
56	subject_56	SZ	T7_T8	Auditory-language	0.4996208505971091	1.480989830834525	True	True	MATLAB rmoutliers default median/MAD rule applied within group and channel pair	0.6663409508764744	-0.7237905589076692	2.056472460660618
57	subject_57	SZ	Fp1_Fp2	Frontal pole control	0.49999033979007174	0.008578707879808332	False	True	MATLAB rmoutliers default median/MAD rule applied within group and channel pair	0.3863704584538937	-0.23241714346110792	1.0051580603688952
57	subject_57	SZ	P3_P4	Superior parietal lobule	0.49962826238738167	0.44719161051842904	True	True	MATLAB rmoutliers default median/MAD rule applied within group and channel pair	0.4897069428116083	-0.1765478974027186	1.1559617830259352
57	subject_57	SZ	P7_P8	Inferior parietal / sensory gating	0.49976299703121185	0.6420548900961875	True	True	MATLAB rmoutliers default median/MAD rule applied within group and channel pair	0.5366383388638496	0.052561191659569906	1.0207154860681293
58	subject_58	SZ	F3_F4	Frontal executive	0.49994005262851715	0.754494845867157	True	True	MATLAB rmoutliers default median/MAD rule applied within group and channel pair	0.6131494343280792	-0.4657192198000848	1.6920180884562432
58	subject_58	SZ	F7_F8	Frontotemporal control	0.4999881871044636	0.20006661885417998	False	True	MATLAB rmoutliers default median/MAD rule applied within group and channel pair	0.5039223916828632	-0.5427625609032809	1.5506073442690074
58	subject_58	SZ	Fp1_Fp2	Frontal pole control	0.5000080555677414	0.178616433031857	False	True	MATLAB rmoutliers default median/MAD rule applied within group and channel pair	0.3863704584538937	-0.23241714346110792	1.0051580603688952
58	subject_58	SZ	O1_O2	Occipital control	0.4999876320362091	0.922514796257019	False	True	MATLAB rmoutliers default median/MAD rule applied within group and channel pair	0.5489736199378967	-0.35984163052439677	1.4577888704001902
58	subject_58	SZ	P3_P4	Superior parietal lobule	0.499992236495018	0.2947565019130707	True	True	MATLAB rmoutliers default median/MAD rule applied within group and channel pair	0.4897069428116083	-0.1765478974027186	1.1559617830259352
58	subject_58	SZ	P7_P8	Inferior parietal / sensory gating	0.4999549686908722	0.4319798432290554	True	True	MATLAB rmoutliers default median/MAD rule applied within group and channel pair	0.5366383388638496	0.052561191659569906	1.0207154860681293
58	subject_58	SZ	T7_T8	Auditory-language	0.49999189376831055	0.15039858222007751	True	True	MATLAB rmoutliers default median/MAD rule applied within group and channel pair	0.6663409508764744	-0.7237905589076692	2.056472460660618
59	subject_59	HC	C3_C4	Central control	0.4999990463256836	0.22843209902445474	False	True	MATLAB rmoutliers default median/MAD rule applied within group and channel pair	0.41896383215983707	-0.019090698942045237	0.8570183632617194
59	subject_59	HC	F3_F4	Frontal executive	0.49999364217122394	0.5823576052983602	True	True	MATLAB rmoutliers default median/MAD rule applied within group and channel pair	0.2555745169520378	-0.4862925081670284	0.997441542071104
59	subject_59	HC	F7_F8	Frontotemporal control	0.4999651312828064	0.4670860283076763	False	True	MATLAB rmoutliers default median/MAD rule applied within group and channel pair	0.5146582712020192	-0.6162609838236658	1.6455775262277044
59	subject_59	HC	Fp1_Fp2	Frontal pole control	0.4999261498451233	0.7449463121592999	False	True	MATLAB rmoutliers default median/MAD rule applied within group and channel pair	0.4444353383034467	-0.2536913758138195	1.142562052420713
59	subject_59	HC	O1_O2	Occipital control	0.4999917149543762	0.41526393592357635	False	True	MATLAB rmoutliers default median/MAD rule applied within group and channel pair	0.41526393592357635	-0.038818665012717246	0.86934653685987
59	subject_59	HC	P3_P4	Superior parietal lobule	0.4999955743551254	0.33922664672136305	True	True	MATLAB rmoutliers default median/MAD rule applied within group and channel pair	0.40577884037047623	0.045873842797074516	0.765683837943878
59	subject_59	HC	P7_P8	Inferior parietal / sensory gating	0.5550697565078735	0.44548853784799575	True	True	MATLAB rmoutliers default median/MAD rule applied within group and channel pair	0.6005371083815892	-0.42123544811541824	1.6223096648785966
59	subject_59	HC	T7_T8	Auditory-language	0.4999421189228694	0.7128815278410912	True	True	MATLAB rmoutliers default median/MAD rule applied within group and channel pair	0.5157645762794547	-0.14308392691082417	1.1746130794697336
60	subject_60	HC	C3_C4	Central control	0.4999973773956299	0.18243831396102905	False	True	MATLAB rmoutliers default median/MAD rule applied within group and channel pair	0.41896383215983707	-0.019090698942045237	0.8570183632617194
60	subject_60	HC	F7_F8	Frontotemporal control	0.49987579584121705	0.7518993139266967	False	True	MATLAB rmoutliers default median/MAD rule applied within group and channel pair	0.5146582712020192	-0.6162609838236658	1.6455775262277044
60	subject_60	HC	Fp1_Fp2	Frontal pole control	0.4998916029930115	0.6609667021781206	False	True	MATLAB rmoutliers default median/MAD rule applied within group and channel pair	0.4444353383034467	-0.2536913758138195	1.142562052420713
60	subject_60	HC	O1_O2	Occipital control	0.4999978244304657	0.5745652914047241	False	True	MATLAB rmoutliers default median/MAD rule applied within group and channel pair	0.41526393592357635	-0.038818665012717246	0.86934653685987
60	subject_60	HC	P3_P4	Superior parietal lobule	0.49996725022792815	0.7226483285427093	True	True	MATLAB rmoutliers default median/MAD rule applied within group and channel pair	0.40577884037047623	0.045873842797074516	0.765683837943878
60	subject_60	HC	P7_P8	Inferior parietal / sensory gating	0.4999470114707947	0.5827145218849182	True	True	MATLAB rmoutliers default median/MAD rule applied within group and channel pair	0.6005371083815892	-0.42123544811541824	1.6223096648785966
60	subject_60	HC	T7_T8	Auditory-language	0.49952500727441573	1.2064867317676544	True	False	MATLAB rmoutliers default median/MAD rule applied within group and channel pair	0.5157645762794547	-0.14308392691082417	1.1746130794697336
61	subject_61	HC	F3_F4	Frontal executive	0.4999993145465851	0.18501968681812286	True	True	MATLAB rmoutliers default median/MAD rule applied within group and channel pair	0.2555745169520378	-0.4862925081670284	0.997441542071104
61	subject_61	HC	F7_F8	Frontotemporal control	0.4998690545558929	1.1211190164089202	False	True	MATLAB rmoutliers default median/MAD rule applied within group and channel pair	0.5146582712020192	-0.6162609838236658	1.6455775262277044
61	subject_61	HC	Fp1_Fp2	Frontal pole control	0.6667517304420472	0.23237592317163944	False	True	MATLAB rmoutliers default median/MAD rule applied within group and channel pair	0.4444353383034467	-0.2536913758138195	1.142562052420713
61	subject_61	HC	O1_O2	Occipital control	0.4999937117099762	0.5173554420471191	False	True	MATLAB rmoutliers default median/MAD rule applied within group and channel pair	0.41526393592357635	-0.038818665012717246	0.86934653685987
61	subject_61	HC	P3_P4	Superior parietal lobule	0.49998895525932313	0.38489792197942735	True	True	MATLAB rmoutliers default median/MAD rule applied within group and channel pair	0.40577884037047623	0.045873842797074516	0.765683837943878
61	subject_61	HC	P7_P8	Inferior parietal / sensory gating	0.49993592500686646	0.6213653363287449	True	True	MATLAB rmoutliers default median/MAD rule applied within group and channel pair	0.6005371083815892	-0.42123544811541824	1.6223096648785966
61	subject_61	HC	T7_T8	Auditory-language	0.4999178722500801	0.5788226909935474	True	True	MATLAB rmoutliers default median/MAD rule applied within group and channel pair	0.5157645762794547	-0.14308392691082417	1.1746130794697336
62	subject_62	HC	C3_C4	Central control	0.49998578429222107	0.5827620565891266	False	True	MATLAB rmoutliers default median/MAD rule applied within group and channel pair	0.41896383215983707	-0.019090698942045237	0.8570183632617194
62	subject_62	HC	F7_F8	Frontotemporal control	0.4999157041311264	0.7689231336116791	False	True	MATLAB rmoutliers default median/MAD rule applied within group and channel pair	0.5146582712020192	-0.6162609838236658	1.6455775262277044
62	subject_62	HC	Fp1_Fp2	Frontal pole control	0.4999937951564789	0.17875199466943742	False	True	MATLAB rmoutliers default median/MAD rule applied within group and channel pair	0.4444353383034467	-0.2536913758138195	1.142562052420713
62	subject_62	HC	O1_O2	Occipital control	0.49999775886535647	0.3318805396556854	False	True	MATLAB rmoutliers default median/MAD rule applied within group and channel pair	0.41526393592357635	-0.038818665012717246	0.86934653685987
62	subject_62	HC	P3_P4	Superior parietal lobule	0.49999242424964907	0.6021569073200226	True	True	MATLAB rmoutliers default median/MAD rule applied within group and channel pair	0.40577884037047623	0.045873842797074516	0.765683837943878
62	subject_62	HC	P7_P8	Inferior parietal / sensory gating	0.4998956471681595	1.1602785527706145	True	True	MATLAB rmoutliers default median/MAD rule applied within group and channel pair	0.6005371083815892	-0.42123544811541824	1.6223096648785966
62	subject_62	HC	T7_T8	Auditory-language	0.4998750487963359	0.5195722629626592	True	True	MATLAB rmoutliers default median/MAD rule applied within group and channel pair	0.5157645762794547	-0.14308392691082417	1.1746130794697336
63	subject_63	HC	C3_C4	Central control	0.4999940097332001	0.5146936267614365	False	True	MATLAB rmoutliers default median/MAD rule applied within group and channel pair	0.41896383215983707	-0.019090698942045237	0.8570183632617194
63	subject_63	HC	F3_F4	Frontal executive	0.49999019503593445	0.26875510811805725	True	True	MATLAB rmoutliers default median/MAD rule applied within group and channel pair	0.2555745169520378	-0.4862925081670284	0.997441542071104
63	subject_63	HC	F7_F8	Frontotemporal control	0.4999829977750778	0.2361794114112854	False	True	MATLAB rmoutliers default median/MAD rule applied within group and channel pair	0.5146582712020192	-0.6162609838236658	1.6455775262277044
63	subject_63	HC	Fp1_Fp2	Frontal pole control	0.499948051571846	0.8942080900073052	False	True	MATLAB rmoutliers default median/MAD rule applied within group and channel pair	0.4444353383034467	-0.2536913758138195	1.142562052420713
63	subject_63	HC	O1_O2	Occipital control	0.499996155500412	0.4162811577320099	False	True	MATLAB rmoutliers default median/MAD rule applied within group and channel pair	0.41526393592357635	-0.038818665012717246	0.86934653685987
63	subject_63	HC	P3_P4	Superior parietal lobule	0.5000816351837583	0.5439323799477683	True	True	MATLAB rmoutliers default median/MAD rule applied within group and channel pair	0.40577884037047623	0.045873842797074516	0.765683837943878
63	subject_63	HC	P7_P8	Inferior parietal / sensory gating	0.4998794496059418	1.5315826684236526	True	True	MATLAB rmoutliers default median/MAD rule applied within group and channel pair	0.6005371083815892	-0.42123544811541824	1.6223096648785966
63	subject_63	HC	T7_T8	Auditory-language	0.49998206751687185	0.4343819384063993	True	True	MATLAB rmoutliers default median/MAD rule applied within group and channel pair	0.5157645762794547	-0.14308392691082417	1.1746130794697336
64	subject_64	HC	F7_F8	Frontotemporal control	0.49999292691548664	0.47137654821077984	False	True	MATLAB rmoutliers default median/MAD rule applied within group and channel pair	0.5146582712020192	-0.6162609838236658	1.6455775262277044
64	subject_64	HC	Fp1_Fp2	Frontal pole control	0.4995948010020786	0.7898043816288313	False	True	MATLAB rmoutliers default median/MAD rule applied within group and channel pair	0.4444353383034467	-0.2536913758138195	1.142562052420713
64	subject_64	HC	P3_P4	Superior parietal lobule	0.4999799616634846	0.4033792782574892	True	True	MATLAB rmoutliers default median/MAD rule applied within group and channel pair	0.40577884037047623	0.045873842797074516	0.765683837943878
64	subject_64	HC	P7_P8	Inferior parietal / sensory gating	0.4997745454311371	0.9056210137075849	True	True	MATLAB rmoutliers default median/MAD rule applied within group and channel pair	0.6005371083815892	-0.42123544811541824	1.6223096648785966
64	subject_64	HC	T7_T8	Auditory-language	0.4999135434627533	0.5590497352182865	True	True	MATLAB rmoutliers default median/MAD rule applied within group and channel pair	0.5157645762794547	-0.14308392691082417	1.1746130794697336
65	subject_65	HC	F3_F4	Frontal executive	0.4997512400150299	1.246160864830017	True	False	MATLAB rmoutliers default median/MAD rule applied within group and channel pair	0.2555745169520378	-0.4862925081670284	0.997441542071104
65	subject_65	HC	F7_F8	Frontotemporal control	0.4996762126684189	0.640183836221695	False	True	MATLAB rmoutliers default median/MAD rule applied within group and channel pair	0.5146582712020192	-0.6162609838236658	1.6455775262277044
65	subject_65	HC	Fp1_Fp2	Frontal pole control	0.4998896211385727	0.4358846977353096	False	True	MATLAB rmoutliers default median/MAD rule applied within group and channel pair	0.4444353383034467	-0.2536913758138195	1.142562052420713
65	subject_65	HC	P3_P4	Superior parietal lobule	0.4999241568148136	0.3361526420339942	True	True	MATLAB rmoutliers default median/MAD rule applied within group and channel pair	0.40577884037047623	0.045873842797074516	0.765683837943878
65	subject_65	HC	P7_P8	Inferior parietal / sensory gating	0.4999384135007858	0.34332435578107834	True	True	MATLAB rmoutliers default median/MAD rule applied within group and channel pair	0.6005371083815892	-0.42123544811541824	1.6223096648785966
65	subject_65	HC	T7_T8	Auditory-language	0.4993378818035126	0.6448500826954842	True	True	MATLAB rmoutliers default median/MAD rule applied within group and channel pair	0.5157645762794547	-0.14308392691082417	1.1746130794697336
66	subject_66	HC	C3_C4	Central control	0.49998902281125385	0.76057368516922	False	True	MATLAB rmoutliers default median/MAD rule applied within group and channel pair	0.41896383215983707	-0.019090698942045237	0.8570183632617194
66	subject_66	HC	F3_F4	Frontal executive	0.49994999170303345	0.9900986552238464	True	True	MATLAB rmoutliers default median/MAD rule applied within group and channel pair	0.2555745169520378	-0.4862925081670284	0.997441542071104
66	subject_66	HC	F7_F8	Frontotemporal control	0.4999157726764679	0.8527663886547089	False	True	MATLAB rmoutliers default median/MAD rule applied within group and channel pair	0.5146582712020192	-0.6162609838236658	1.6455775262277044
66	subject_66	HC	Fp1_Fp2	Frontal pole control	0.4999561220407486	0.5222771808505058	False	True	MATLAB rmoutliers default median/MAD rule applied within group and channel pair	0.4444353383034467	-0.2536913758138195	1.142562052420713
66	subject_66	HC	O1_O2	Occipital control	0.5000000468322209	0.20112781013761247	False	True	MATLAB rmoutliers default median/MAD rule applied within group and channel pair	0.41526393592357635	-0.038818665012717246	0.86934653685987
66	subject_66	HC	P3_P4	Superior parietal lobule	0.49999934136867524	0.31414116844534873	True	True	MATLAB rmoutliers default median/MAD rule applied within group and channel pair	0.40577884037047623	0.045873842797074516	0.765683837943878
66	subject_66	HC	P7_P8	Inferior parietal / sensory gating	0.4998402714729309	1.55292289853096	True	True	MATLAB rmoutliers default median/MAD rule applied within group and channel pair	0.6005371083815892	-0.42123544811541824	1.6223096648785966
66	subject_66	HC	T7_T8	Auditory-language	0.49966350197792053	0.7772577777504921	True	True	MATLAB rmoutliers default median/MAD rule applied within group and channel pair	0.5157645762794547	-0.14308392691082417	1.1746130794697336
67	subject_67	SZ	C3_C4	Central control	0.49999918043613434	0.15629372745752335	False	True	MATLAB rmoutliers default median/MAD rule applied within group and channel pair	0.31724829226732254	-0.29281021354943504	0.9273067980840801
67	subject_67	SZ	F3_F4	Frontal executive	0.4999968111515045	0.45908182859420776	True	True	MATLAB rmoutliers default median/MAD rule applied within group and channel pair	0.6131494343280792	-0.4657192198000848	1.6920180884562432
67	subject_67	SZ	F7_F8	Frontotemporal control	0.4997360557317734	0.3942960910499096	False	True	MATLAB rmoutliers default median/MAD rule applied within group and channel pair	0.5039223916828632	-0.5427625609032809	1.5506073442690074
67	subject_67	SZ	Fp1_Fp2	Frontal pole control	0.4999169707298279	0.3436270497739315	False	True	MATLAB rmoutliers default median/MAD rule applied within group and channel pair	0.3863704584538937	-0.23241714346110792	1.0051580603688952
67	subject_67	SZ	O1_O2	Occipital control	0.49995625019073486	1.0822384431958199	False	True	MATLAB rmoutliers default median/MAD rule applied within group and channel pair	0.5489736199378967	-0.35984163052439677	1.4577888704001902
67	subject_67	SZ	P3_P4	Superior parietal lobule	0.49996331334114075	0.5491328040758768	True	True	MATLAB rmoutliers default median/MAD rule applied within group and channel pair	0.4897069428116083	-0.1765478974027186	1.1559617830259352
67	subject_67	SZ	P7_P8	Inferior parietal / sensory gating	0.4999378710985184	0.5952672213315964	True	True	MATLAB rmoutliers default median/MAD rule applied within group and channel pair	0.5366383388638496	0.052561191659569906	1.0207154860681293
67	subject_67	SZ	T7_T8	Auditory-language	0.4998944103717804	0.3337724506855011	True	True	MATLAB rmoutliers default median/MAD rule applied within group and channel pair	0.6663409508764744	-0.7237905589076692	2.056472460660618
68	subject_68	SZ	C3_C4	Central control	0.4999931901693344	0.31724829226732254	False	True	MATLAB rmoutliers default median/MAD rule applied within group and channel pair	0.31724829226732254	-0.29281021354943504	0.9273067980840801
68	subject_68	SZ	F7_F8	Frontotemporal control	0.4999271333217621	0.4251827398935954	False	True	MATLAB rmoutliers default median/MAD rule applied within group and channel pair	0.5039223916828632	-0.5427625609032809	1.5506073442690074
68	subject_68	SZ	Fp1_Fp2	Frontal pole control	0.4998842477798462	0.3328072449990681	False	True	MATLAB rmoutliers default median/MAD rule applied within group and channel pair	0.3863704584538937	-0.23241714346110792	1.0051580603688952
68	subject_68	SZ	P3_P4	Superior parietal lobule	0.49995808601379393	0.5729596085846425	True	True	MATLAB rmoutliers default median/MAD rule applied within group and channel pair	0.4897069428116083	-0.1765478974027186	1.1559617830259352
68	subject_68	SZ	P7_P8	Inferior parietal / sensory gating	0.49997311234474184	0.34131418988108636	True	True	MATLAB rmoutliers default median/MAD rule applied within group and channel pair	0.5366383388638496	0.052561191659569906	1.0207154860681293
68	subject_68	SZ	T7_T8	Auditory-language	0.49998122453689575	0.22799442460139593	True	True	MATLAB rmoutliers default median/MAD rule applied within group and channel pair	0.6663409508764744	-0.7237905589076692	2.056472460660618
69	subject_69	SZ	F3_F4	Frontal executive	0.4998711347579956	0.7355844974517822	True	True	MATLAB rmoutliers default median/MAD rule applied within group and channel pair	0.6131494343280792	-0.4657192198000848	1.6920180884562432
69	subject_69	SZ	F7_F8	Frontotemporal control	0.49997273584206897	0.2508021978040536	False	True	MATLAB rmoutliers default median/MAD rule applied within group and channel pair	0.5039223916828632	-0.5427625609032809	1.5506073442690074
69	subject_69	SZ	Fp1_Fp2	Frontal pole control	0.49980832636356354	0.8495915621519089	False	True	MATLAB rmoutliers default median/MAD rule applied within group and channel pair	0.3863704584538937	-0.23241714346110792	1.0051580603688952
69	subject_69	SZ	P3_P4	Superior parietal lobule	0.5005726248025895	0.4865539878606796	True	True	MATLAB rmoutliers default median/MAD rule applied within group and channel pair	0.4897069428116083	-0.1765478974027186	1.1559617830259352
69	subject_69	SZ	P7_P8	Inferior parietal / sensory gating	0.49967667162418367	1.5625171184539794	True	False	MATLAB rmoutliers default median/MAD rule applied within group and channel pair	0.5366383388638496	0.052561191659569906	1.0207154860681293
69	subject_69	SZ	T7_T8	Auditory-language	0.499985009431839	0.4033317297697067	True	True	MATLAB rmoutliers default median/MAD rule applied within group and channel pair	0.6663409508764744	-0.7237905589076692	2.056472460660618
70	subject_70	SZ	C3_C4	Central control	0.49999886751174927	0.1572350263595581	False	True	MATLAB rmoutliers default median/MAD rule applied within group and channel pair	0.31724829226732254	-0.29281021354943504	0.9273067980840801
70	subject_70	SZ	F3_F4	Frontal executive	0.4999777674674988	0.709392249584198	True	True	MATLAB rmoutliers default median/MAD rule applied within group and channel pair	0.6131494343280792	-0.4657192198000848	1.6920180884562432
70	subject_70	SZ	F7_F8	Frontotemporal control	0.49984259009361265	0.5064083993434906	False	True	MATLAB rmoutliers default median/MAD rule applied within group and channel pair	0.5039223916828632	-0.5427625609032809	1.5506073442690074
70	subject_70	SZ	Fp1_Fp2	Frontal pole control	0.49996800124645235	0.43075478747487067	False	True	MATLAB rmoutliers default median/MAD rule applied within group and channel pair	0.3863704584538937	-0.23241714346110792	1.0051580603688952
70	subject_70	SZ	P3_P4	Superior parietal lobule	0.4999222457408905	0.5672117928043008	True	True	MATLAB rmoutliers default median/MAD rule applied within group and channel pair	0.4897069428116083	-0.1765478974027186	1.1559617830259352
70	subject_70	SZ	P7_P8	Inferior parietal / sensory gating	0.4999380972650316	0.5219608466658328	True	True	MATLAB rmoutliers default median/MAD rule applied within group and channel pair	0.5366383388638496	0.052561191659569906	1.0207154860681293
70	subject_70	SZ	T7_T8	Auditory-language	0.4998569190502167	0.2203846126794815	True	True	MATLAB rmoutliers default median/MAD rule applied within group and channel pair	0.6663409508764744	-0.7237905589076692	2.056472460660618
71	subject_71	SZ	F7_F8	Frontotemporal control	0.49995674937963486	0.4455057792365551	False	True	MATLAB rmoutliers default median/MAD rule applied within group and channel pair	0.5039223916828632	-0.5427625609032809	1.5506073442690074
71	subject_71	SZ	Fp1_Fp2	Frontal pole control	0.4998757541179657	0.469247305393219	False	True	MATLAB rmoutliers default median/MAD rule applied within group and channel pair	0.3863704584538937	-0.23241714346110792	1.0051580603688952
71	subject_71	SZ	O1_O2	Occipital control	0.49997492134571075	0.5489736199378967	False	True	MATLAB rmoutliers default median/MAD rule applied within group and channel pair	0.5489736199378967	-0.35984163052439677	1.4577888704001902
71	subject_71	SZ	P3_P4	Superior parietal lobule	0.49998397529125216	0.5346575394272804	True	True	MATLAB rmoutliers default median/MAD rule applied within group and channel pair	0.4897069428116083	-0.1765478974027186	1.1559617830259352
71	subject_71	SZ	P7_P8	Inferior parietal / sensory gating	0.4999471515417099	0.5652490988373756	True	True	MATLAB rmoutliers default median/MAD rule applied within group and channel pair	0.5366383388638496	0.052561191659569906	1.0207154860681293
71	subject_71	SZ	T7_T8	Auditory-language	0.49998708069324493	0.35116902490456897	True	True	MATLAB rmoutliers default median/MAD rule applied within group and channel pair	0.6663409508764744	-0.7237905589076692	2.056472460660618
72	subject_72	SZ	C3_C4	Central control	0.5346911907196045	0.26650563925504683	False	True	MATLAB rmoutliers default median/MAD rule applied within group and channel pair	0.31724829226732254	-0.29281021354943504	0.9273067980840801
72	subject_72	SZ	F3_F4	Frontal executive	0.5001678839325905	0.781318586319685	True	True	MATLAB rmoutliers default median/MAD rule applied within group and channel pair	0.6131494343280792	-0.4657192198000848	1.6920180884562432
72	subject_72	SZ	F7_F8	Frontotemporal control	0.4999167136847973	0.9232381880283356	False	True	MATLAB rmoutliers default median/MAD rule applied within group and channel pair	0.5039223916828632	-0.5427625609032809	1.5506073442690074
72	subject_72	SZ	Fp1_Fp2	Frontal pole control	0.4999715656042099	0.4052694007754326	False	True	MATLAB rmoutliers default median/MAD rule applied within group and channel pair	0.3863704584538937	-0.23241714346110792	1.0051580603688952
72	subject_72	SZ	O1_O2	Occipital control	0.49999701976776123	0.3446444571018219	False	True	MATLAB rmoutliers default median/MAD rule applied within group and channel pair	0.5489736199378967	-0.35984163052439677	1.4577888704001902
72	subject_72	SZ	P3_P4	Superior parietal lobule	0.5263069123029709	0.339912698417902	True	True	MATLAB rmoutliers default median/MAD rule applied within group and channel pair	0.4897069428116083	-0.1765478974027186	1.1559617830259352
72	subject_72	SZ	P7_P8	Inferior parietal / sensory gating	0.49998554289340974	0.5598767280578614	True	True	MATLAB rmoutliers default median/MAD rule applied within group and channel pair	0.5366383388638496	0.052561191659569906	1.0207154860681293
72	subject_72	SZ	T7_T8	Auditory-language	0.4997599646449089	2.3078380823135376	True	False	MATLAB rmoutliers default median/MAD rule applied within group and channel pair	0.6663409508764744	-0.7237905589076692	2.056472460660618
73	subject_73	SZ	F7_F8	Frontotemporal control	0.4999532103538513	1.02935791015625	False	True	MATLAB rmoutliers default median/MAD rule applied within group and channel pair	0.5039223916828632	-0.5427625609032809	1.5506073442690074
73	subject_73	SZ	Fp1_Fp2	Frontal pole control	0.4998359680175781	0.5674431100487709	False	True	MATLAB rmoutliers default median/MAD rule applied within group and channel pair	0.3863704584538937	-0.23241714346110792	1.0051580603688952
73	subject_73	SZ	O1_O2	Occipital control	0.4999914988875389	0.633422739803791	False	True	MATLAB rmoutliers default median/MAD rule applied within group and channel pair	0.5489736199378967	-0.35984163052439677	1.4577888704001902
73	subject_73	SZ	P3_P4	Superior parietal lobule	0.49998647570610044	0.22793413773179055	True	True	MATLAB rmoutliers default median/MAD rule applied within group and channel pair	0.4897069428116083	-0.1765478974027186	1.1559617830259352
73	subject_73	SZ	P7_P8	Inferior parietal / sensory gating	0.4998955845832825	0.403149850666523	True	True	MATLAB rmoutliers default median/MAD rule applied within group and channel pair	0.5366383388638496	0.052561191659569906	1.0207154860681293
73	subject_73	SZ	T7_T8	Auditory-language	0.4998779147863388	0.3866449184715748	True	True	MATLAB rmoutliers default median/MAD rule applied within group and channel pair	0.6663409508764744	-0.7237905589076692	2.056472460660618
74	subject_74	SZ	C3_C4	Central control	0.4999931752681732	0.5122517645359039	False	True	MATLAB rmoutliers default median/MAD rule applied within group and channel pair	0.31724829226732254	-0.29281021354943504	0.9273067980840801
74	subject_74	SZ	F3_F4	Frontal executive	0.49985307455062866	0.6769042015075684	True	True	MATLAB rmoutliers default median/MAD rule applied within group and channel pair	0.6131494343280792	-0.4657192198000848	1.6920180884562432
74	subject_74	SZ	F7_F8	Frontotemporal control	0.49940499663352966	0.9603327934940656	False	True	MATLAB rmoutliers default median/MAD rule applied within group and channel pair	0.5039223916828632	-0.5427625609032809	1.5506073442690074
74	subject_74	SZ	Fp1_Fp2	Frontal pole control	0.49985143840312957	0.3444844290614128	False	True	MATLAB rmoutliers default median/MAD rule applied within group and channel pair	0.3863704584538937	-0.23241714346110792	1.0051580603688952
74	subject_74	SZ	O1_O2	Occipital control	0.5315087934335073	0.22213719661037126	False	True	MATLAB rmoutliers default median/MAD rule applied within group and channel pair	0.5489736199378967	-0.35984163052439677	1.4577888704001902
74	subject_74	SZ	P3_P4	Superior parietal lobule	0.5022117959128486	0.4475312675866816	True	True	MATLAB rmoutliers default median/MAD rule applied within group and channel pair	0.4897069428116083	-0.1765478974027186	1.1559617830259352
74	subject_74	SZ	P7_P8	Inferior parietal / sensory gating	0.49989424645900726	0.8974717929959297	True	True	MATLAB rmoutliers default median/MAD rule applied within group and channel pair	0.5366383388638496	0.052561191659569906	1.0207154860681293
74	subject_74	SZ	T7_T8	Auditory-language	0.4999809145927429	0.36471176967024804	True	True	MATLAB rmoutliers default median/MAD rule applied within group and channel pair	0.6663409508764744	-0.7237905589076692	2.056472460660618
75	subject_75	SZ	F7_F8	Frontotemporal control	0.4998323818047841	0.4970225542783737	False	True	MATLAB rmoutliers default median/MAD rule applied within group and channel pair	0.5039223916828632	-0.5427625609032809	1.5506073442690074
75	subject_75	SZ	Fp1_Fp2	Frontal pole control	0.4996304392814636	0.7017287708818912	False	True	MATLAB rmoutliers default median/MAD rule applied within group and channel pair	0.3863704584538937	-0.23241714346110792	1.0051580603688952
75	subject_75	SZ	P3_P4	Superior parietal lobule	0.49997031688690186	0.5353575555814637	True	True	MATLAB rmoutliers default median/MAD rule applied within group and channel pair	0.4897069428116083	-0.1765478974027186	1.1559617830259352
75	subject_75	SZ	P7_P8	Inferior parietal / sensory gating	0.4999610334634781	0.46836818754673004	True	True	MATLAB rmoutliers default median/MAD rule applied within group and channel pair	0.5366383388638496	0.052561191659569906	1.0207154860681293
75	subject_75	SZ	T7_T8	Auditory-language	0.4997312128543854	0.6867368444800377	True	True	MATLAB rmoutliers default median/MAD rule applied within group and channel pair	0.6663409508764744	-0.7237905589076692	2.056472460660618
76	subject_76	SZ	F7_F8	Frontotemporal control	0.4998611956834793	0.1936751939356327	False	True	MATLAB rmoutliers default median/MAD rule applied within group and channel pair	0.5039223916828632	-0.5427625609032809	1.5506073442690074
76	subject_76	SZ	Fp1_Fp2	Frontal pole control	0.49991429183218217	0.23021012979249159	False	True	MATLAB rmoutliers default median/MAD rule applied within group and channel pair	0.3863704584538937	-0.23241714346110792	1.0051580603688952
76	subject_76	SZ	P3_P4	Superior parietal lobule	0.49994088113307955	0.3805749125778675	True	True	MATLAB rmoutliers default median/MAD rule applied within group and channel pair	0.4897069428116083	-0.1765478974027186	1.1559617830259352
76	subject_76	SZ	P7_P8	Inferior parietal / sensory gating	0.4997969508171082	0.3904688149690628	True	True	MATLAB rmoutliers default median/MAD rule applied within group and channel pair	0.5366383388638496	0.052561191659569906	1.0207154860681293
76	subject_76	SZ	T7_T8	Auditory-language	0.4999540448188782	0.36721492062012356	True	True	MATLAB rmoutliers default median/MAD rule applied within group and channel pair	0.6663409508764744	-0.7237905589076692	2.056472460660618
77	subject_77	SZ	F7_F8	Frontotemporal control	0.4999108612537384	0.4324053283780813	False	True	MATLAB rmoutliers default median/MAD rule applied within group and channel pair	0.5039223916828632	-0.5427625609032809	1.5506073442690074
77	subject_77	SZ	Fp1_Fp2	Frontal pole control	0.4998845994472504	0.4686755359172821	False	True	MATLAB rmoutliers default median/MAD rule applied within group and channel pair	0.3863704584538937	-0.23241714346110792	1.0051580603688952
77	subject_77	SZ	P3_P4	Superior parietal lobule	0.5000320196151733	0.3846578449010849	True	True	MATLAB rmoutliers default median/MAD rule applied within group and channel pair	0.4897069428116083	-0.1765478974027186	1.1559617830259352
77	subject_77	SZ	P7_P8	Inferior parietal / sensory gating	0.4999509423971176	0.4278031513094902	True	True	MATLAB rmoutliers default median/MAD rule applied within group and channel pair	0.5366383388638496	0.052561191659569906	1.0207154860681293
77	subject_77	SZ	T7_T8	Auditory-language	0.499412938952446	0.7626661658287048	True	True	MATLAB rmoutliers default median/MAD rule applied within group and channel pair	0.6663409508764744	-0.7237905589076692	2.056472460660618
78	subject_78	SZ	F7_F8	Frontotemporal control	0.4996266762415568	1.3769808411598206	False	True	MATLAB rmoutliers default median/MAD rule applied within group and channel pair	0.5039223916828632	-0.5427625609032809	1.5506073442690074
78	subject_78	SZ	Fp1_Fp2	Frontal pole control	0.4998113751411438	0.9455926656723023	False	True	MATLAB rmoutliers default median/MAD rule applied within group and channel pair	0.3863704584538937	-0.23241714346110792	1.0051580603688952
78	subject_78	SZ	O1_O2	Occipital control	0.49982789158821106	1.015365481376648	False	True	MATLAB rmoutliers default median/MAD rule applied within group and channel pair	0.5489736199378967	-0.35984163052439677	1.4577888704001902
78	subject_78	SZ	P3_P4	Superior parietal lobule	0.4998980661233266	0.6034862630897098	True	True	MATLAB rmoutliers default median/MAD rule applied within group and channel pair	0.4897069428116083	-0.1765478974027186	1.1559617830259352
78	subject_78	SZ	P7_P8	Inferior parietal / sensory gating	0.4995947778224945	1.1337619688775804	True	False	MATLAB rmoutliers default median/MAD rule applied within group and channel pair	0.5366383388638496	0.052561191659569906	1.0207154860681293
78	subject_78	SZ	T7_T8	Auditory-language	0.49991501569747926	0.6459450572729111	True	True	MATLAB rmoutliers default median/MAD rule applied within group and channel pair	0.6663409508764744	-0.7237905589076692	2.056472460660618
79	subject_79	SZ	C3_C4	Central control	1.3421144634485245	0.13161344081163406	False	True	MATLAB rmoutliers default median/MAD rule applied within group and channel pair	0.31724829226732254	-0.29281021354943504	0.9273067980840801
79	subject_79	SZ	F3_F4	Frontal executive	0.5000012218952179	0.44175867922604084	True	True	MATLAB rmoutliers default median/MAD rule applied within group and channel pair	0.6131494343280792	-0.4657192198000848	1.6920180884562432
79	subject_79	SZ	F7_F8	Frontotemporal control	0.49995386600494385	1.4787625074386597	False	True	MATLAB rmoutliers default median/MAD rule applied within group and channel pair	0.5039223916828632	-0.5427625609032809	1.5506073442690074
79	subject_79	SZ	Fp1_Fp2	Frontal pole control	0.5018876701593399	0.4036197580397129	False	True	MATLAB rmoutliers default median/MAD rule applied within group and channel pair	0.3863704584538937	-0.23241714346110792	1.0051580603688952
79	subject_79	SZ	O1_O2	Occipital control	0.49998722473780316	0.6988260348637899	False	True	MATLAB rmoutliers default median/MAD rule applied within group and channel pair	0.5489736199378967	-0.35984163052439677	1.4577888704001902
79	subject_79	SZ	P3_P4	Superior parietal lobule	0.4999945431947708	0.6300105266273022	True	True	MATLAB rmoutliers default median/MAD rule applied within group and channel pair	0.4897069428116083	-0.1765478974027186	1.1559617830259352
79	subject_79	SZ	P7_P8	Inferior parietal / sensory gating	0.49999697506427765	0.2999729339033365	True	True	MATLAB rmoutliers default median/MAD rule applied within group and channel pair	0.5366383388638496	0.052561191659569906	1.0207154860681293
79	subject_79	SZ	T7_T8	Auditory-language	0.4998583853244781	1.2608962595462798	True	True	MATLAB rmoutliers default median/MAD rule applied within group and channel pair	0.6663409508764744	-0.7237905589076692	2.056472460660618
80	subject_80	SZ	C3_C4	Central control	0.499979168176651	0.42677345871925354	False	True	MATLAB rmoutliers default median/MAD rule applied within group and channel pair	0.31724829226732254	-0.29281021354943504	0.9273067980840801
80	subject_80	SZ	F3_F4	Frontal executive	0.4999929517507553	0.3705871216952801	True	True	MATLAB rmoutliers default median/MAD rule applied within group and channel pair	0.6131494343280792	-0.4657192198000848	1.6920180884562432
80	subject_80	SZ	F7_F8	Frontotemporal control	0.4992634654045105	1.0045543536543846	False	True	MATLAB rmoutliers default median/MAD rule applied within group and channel pair	0.5039223916828632	-0.5427625609032809	1.5506073442690074
80	subject_80	SZ	Fp1_Fp2	Frontal pole control	0.49984111785888674	0.5254926316440105	False	True	MATLAB rmoutliers default median/MAD rule applied within group and channel pair	0.3863704584538937	-0.23241714346110792	1.0051580603688952
80	subject_80	SZ	O1_O2	Occipital control	0.4999990562597911	0.5298880686362585	False	True	MATLAB rmoutliers default median/MAD rule applied within group and channel pair	0.5489736199378967	-0.35984163052439677	1.4577888704001902
80	subject_80	SZ	P3_P4	Superior parietal lobule	0.4999799066119724	0.6410592744747797	True	True	MATLAB rmoutliers default median/MAD rule applied within group and channel pair	0.4897069428116083	-0.1765478974027186	1.1559617830259352
80	subject_80	SZ	P7_P8	Inferior parietal / sensory gating	0.4999898937013414	0.32708699504534405	True	True	MATLAB rmoutliers default median/MAD rule applied within group and channel pair	0.5366383388638496	0.052561191659569906	1.0207154860681293
80	subject_80	SZ	T7_T8	Auditory-language	0.49976544578870136	1.188073645035426	True	True	MATLAB rmoutliers default median/MAD rule applied within group and channel pair	0.6663409508764744	-0.7237905589076692	2.056472460660618
81	subject_81	SZ	F3_F4	Frontal executive	0.49994397163391113	0.696816623210907	True	True	MATLAB rmoutliers default median/MAD rule applied within group and channel pair	0.6131494343280792	-0.4657192198000848	1.6920180884562432
81	subject_81	SZ	F7_F8	Frontotemporal control	0.4999886155128479	0.16751792281866074	False	True	MATLAB rmoutliers default median/MAD rule applied within group and channel pair	0.5039223916828632	-0.5427625609032809	1.5506073442690074
81	subject_81	SZ	Fp1_Fp2	Frontal pole control	0.49991355538368226	0.2745702236890793	False	True	MATLAB rmoutliers default median/MAD rule applied within group and channel pair	0.3863704584538937	-0.23241714346110792	1.0051580603688952
81	subject_81	SZ	P3_P4	Superior parietal lobule	0.4997627347707748	0.6681249871850014	True	True	MATLAB rmoutliers default median/MAD rule applied within group and channel pair	0.4897069428116083	-0.1765478974027186	1.1559617830259352
81	subject_81	SZ	P7_P8	Inferior parietal / sensory gating	0.49982197880744933	0.5174028500914574	True	True	MATLAB rmoutliers default median/MAD rule applied within group and channel pair	0.5366383388638496	0.052561191659569906	1.0207154860681293
81	subject_81	SZ	T7_T8	Auditory-language	0.49971869587898254	0.9891734600067139	True	True	MATLAB rmoutliers default median/MAD rule applied within group and channel pair	0.6663409508764744	-0.7237905589076692	2.056472460660618
