# Supplementary material for: Riemannian Geometry for Noise-Robust Covariance Network Analysis of Schizophrenia EEG: Geometric-Entropic Signatures of Dysconnectivity
Source: Entropy (Basel). 2026 Jun 8;28(6):644. doi: 10.3390/e28060644 (PMC13297899; doi:10.3390/e28060644)
Supplement: Supplementary file 1 [file entropy-28-00644-s001.zip › Supplementary_Materials/data/Supplementary_Table_S7_EEG_like_summary.csv]

snr_db	riemann_contrast_cosine	euclidean_contrast_cosine	riemann_roi_cosine	euclidean_roi_cosine	riemann_roi_sign_accuracy	euclidean_roi_sign_accuracy
20	0.862 +/- 0.005	0.427 +/- 0.043	0.999 +/- 0.001	0.997 +/- 0.003	1.00 +/- 0.00	1.00 +/- 0.00
10	0.800 +/- 0.005	0.405 +/- 0.034	0.995 +/- 0.001	0.996 +/- 0.003	1.00 +/- 0.00	1.00 +/- 0.00
0	0.468 +/- 0.013	0.349 +/- 0.032	0.979 +/- 0.008	0.994 +/- 0.004	1.00 +/- 0.00	1.00 +/- 0.00
-10	0.078 +/- 0.016	0.093 +/- 0.023	0.892 +/- 0.064	0.907 +/- 0.052	1.00 +/- 0.00	0.99 +/- 0.05
